# Supplementary material for: 4′-Acetyl-3′′-carbamoyl-[1,1′:3′,1′′-terphen­yl]-2-carb­oxy­lic acid
Source: Acta Crystallogr Sect E Struct Rep Online. 2013 Sep 28;69(Pt 10):o1596. doi: 10.1107/S1600536813026482 (PMC3790450; doi:10.1107/S1600536813026482)
Supplement: Supplementary file 1 [file e-69-o1596-sup1.cif]

##############################################################################
#                                                                            #
# This CIF contains the data in a paper accepted for publication in          #
# Acta Crystallographica Section E. It conforms to the requirements of       #
# Notes for Authors for Acta Crystallographica Section E, and has been       #
# peer reviewed under the auspices of the IUCr Commission on Journals.       #
#                                                                            #
# Full details of the Crystallographic Information File format               #
# are given in the paper "The Crystallographic Information File (CIF):       #
# a New Standard Archive File for Crystallography" by S. R. Hall, F. H.      #
# Allen and I. D. Brown [Acta Cryst. (1991), A47, 655-685].                  #
#                                                                            #
# The current version of the core CIF dictionary is obtainable from          #
# ftp://ftp.iucr.org/pub/cif_core.dic.                                       #
#                                                                            #
# Software is freely available for graphical display of the structure(s)     #
# in this CIF. For information consult the CIF software page                 #
# http://www.iucr.org/resources/cif/software.                                #
#                                                                            #
# This file may be used for bona fide research purposes within the           #
# scientific community so long as proper attribution is given to the journal # 
# article from which it was obtained.                                        #
#                                                                            #
##############################################################################
data_General
_audit_creation_method     'by CrystalStructure 4.0'
_journal_date_recd_electronic     2013-07-08
_journal_date_accepted     2013-09-24
_journal_name_full     'Acta Crystallographica, Section E'
_journal_year     2013
_journal_volume     69
_journal_issue     10
_journal_page_first     o1596
_journal_page_last     o1596
_journal_paper_category     QO
_journal_paper_doi     10.1107/S1600536813026482
_journal_coeditor_code     RN2118
_publ_contact_author_name     'Yoshinobu Ishikawa'
_publ_contact_author_address
;
School of Pharmaceutical Sciences
University of Shizuoka
52-1 Yada, Suruga-ku
Shizuoka 422-8526, Japan
;
_publ_contact_author_email     'ishi206@u-shizuoka-ken.ac.jp'
_publ_contact_author_fax     '+81-542645645'
_publ_contact_author_phone     '+81-542645645'
_publ_section_title
;
4'-Acetyl-3''-carbamoyl-[1,1':3',1''-terphenyl]-2-carboxylic acid
;
loop_
    _publ_author_name
    _publ_author_footnote
    _publ_author_address
    'Ishikawa, Yoshinobu' .
;
School of Pharmaceutical Sciences
University of Shizuoka
52-1 Yada, Suruga-ku
Shizuoka 422-8526, Japan
;
    'Yoshida, Nanako' .
;
School of Pharmaceutical Sciences
University of Shizuoka
52-1 Yada, Suruga-ku
Shizuoka 422-8526, Japan
;
    'Suzuki, Takafumi' .
;
School of Pharmaceutical Sciences
University of Shizuoka
52-1 Yada, Suruga-ku
Shizuoka 422-8526, Japan
;
_publ_section_synopsis     .
data_I
_database_code_depnum_ccdc_archive 'CCDC 963026'
_chemical_name_systematic
;
4'-Acetyl-3''-carbamoyl-[1,1':3',1''-terphenyl]-2-carboxylic acid
;
_chemical_formula_moiety     'C22 H17 N O4'
_chemical_formula_sum     'C22 H17 N O4'
_chemical_formula_weight     359.38
_chemical_melting_point     ?
_symmetry_cell_setting     monoclinic
_symmetry_space_group_name_H-M     'P 21/c'
_symmetry_space_group_name_Hall     '-P 2ybc'
loop_
    _symmetry_equiv_pos_site_id
    _symmetry_equiv_pos_as_xyz
    1 '+X,+Y,+Z'
    2 '-X,1/2+Y,1/2-Z'
    3 '-X,-Y,-Z'
    4 '+X,1/2-Y,1/2+Z'
_cell_length_a     13.076(4)
_cell_length_b     20.581(5)
_cell_length_c     6.725(3)
_cell_angle_alpha     90.0000
_cell_angle_beta     104.10(3)
_cell_angle_gamma     90.0000
_cell_volume     1755.2(9)
_cell_formula_units_Z     4
_cell_measurement_reflns_used     25
_cell_measurement_theta_min     15.95
_cell_measurement_theta_max     17.36
_cell_measurement_temperature     100
_exptl_crystal_description     plate
_exptl_crystal_colour     colorless
_exptl_crystal_size_max     0.380
_exptl_crystal_size_mid     0.250
_exptl_crystal_size_min     0.200
_exptl_crystal_density_diffrn     1.360
_exptl_crystal_density_meas     ?
_exptl_crystal_density_method     'not measured'
_exptl_crystal_F_000     752.00
_exptl_absorpt_coefficient_mu     0.094
_exptl_absorpt_correction_type     none
_diffrn_ambient_temperature     100
_diffrn_radiation_type     'Mo K\a'
_diffrn_radiation_wavelength     0.71069
_diffrn_measurement_device_type     'Rigaku AFC-7R'
_diffrn_measurement_method     \w
_diffrn_reflns_number     4953
_diffrn_reflns_av_R_equivalents     0.0143
_diffrn_reflns_theta_max     27.51
_diffrn_reflns_theta_full     27.51
_diffrn_measured_fraction_theta_max     0.998
_diffrn_measured_fraction_theta_full     0.998
_diffrn_reflns_limit_h_min     -16
_diffrn_reflns_limit_h_max     16
_diffrn_reflns_limit_k_min     0
_diffrn_reflns_limit_k_max     26
_diffrn_reflns_limit_l_min     -8
_diffrn_reflns_limit_l_max     4
_diffrn_standards_number     3
_diffrn_standards_interval_count     150
_diffrn_standards_decay_%     0.581
_refine_special_details
;
Refinement was performed using all reflections. The weighted <i>R</i>-factor
(<i>wR</i>) and goodness of fit (<i>S</i>) are based on <i>F</i>^2^.
<i>R</i>-factor (gt) are based on <i>F</i>. The threshold expression of
<i>F</i>^2^ > 2.0 \s(<i>F</i>^2^) is used only for calculating <i>R</i>-factor
(gt).
;
_reflns_number_total     4026
_reflns_number_gt     2389
_reflns_threshold_expression     F^2^>2\s(F^2^)
_refine_ls_structure_factor_coef     Fsqd
_refine_ls_R_factor_gt     0.0498
_refine_ls_wR_factor_ref     0.1324
_refine_ls_goodness_of_fit_ref     1.011
_refine_ls_number_reflns     4026
_refine_ls_number_parameters     284
_refine_ls_number_restraints     10
_refine_ls_hydrogen_treatment     constr
_refine_ls_weighting_scheme     calc
_refine_ls_weighting_details
            'w = 1/[\s^2^(Fo^2^)+(0.0495P)^2^+0.6018P] where P=(Fo^2^+2Fc^2^)/3'
_atom_sites_solution_hydrogens     geom
_atom_sites_solution_primary     direct
_atom_sites_solution_secondary     difmap
_refine_ls_shift/su_max     0.000
_refine_diff_density_max     0.230
_refine_diff_density_min     -0.340
_refine_ls_extinction_method     none
_refine_ls_extinction_coef     ?
loop_
    _atom_type_symbol
    _atom_type_description
    _atom_type_scat_dispersion_real
    _atom_type_scat_dispersion_imag
    _atom_type_scat_source
    'C' 'C' 0.0033 0.0016
;
International Tables for Crystallography
(1992, Vol. C, Tables 4.2.6.8 and 6.1.1.4)
;
    'H' 'H' 0.0000 0.0000
;
International Tables for Crystallography
(1992, Vol. C, Table 6.1.1.4)
;
    'N' 'N' 0.0061 0.0033
;
International Tables for Crystallography
(1992, Vol. C, Tables 4.2.6.8 and 6.1.1.4)
;
    'O' 'O' 0.0106 0.0060
;
International Tables for Crystallography
(1992, Vol. C, Tables 4.2.6.8 and 6.1.1.4)
;
_computing_data_collection     '<i>WinAFC</i> (Rigaku, 1999)'
_computing_cell_refinement     '<i>WinAFC</i> (Rigaku, 1999)'
_computing_data_reduction     '<i>WinAFC</i> (Rigaku, 1999)'
_computing_structure_solution     'SIR2008 (Burla <i>et al.</i>, 2007)'
_computing_structure_refinement     'SHELXL97 (Sheldrick, 2008)'
_computing_molecular_graphics     'CrystalStructure (Rigaku, 2010)'
_computing_publication_material     'CrystalStructure (Rigaku, 2010)'
loop_
    _atom_site_type_symbol
    _atom_site_label
    _atom_site_fract_x
    _atom_site_fract_y
    _atom_site_fract_z
    _atom_site_U_iso_or_equiv
    _atom_site_adp_type
    _atom_site_calc_flag
    _atom_site_refinement_flags
    _atom_site_occupancy
    _atom_site_symmetry_multiplicity
    _atom_site_disorder_assembly
    _atom_site_disorder_group
    O O24A 0.7288(6) 0.7406(4) 0.6288(14) 0.053(4) Uani d . 0.558(15) 4 . .
    O O24B 0.6566(6) 0.6441(4) 0.572(3) 0.040(4) Uani d . 0.442(15) 4 . .
    O O25A 0.6540(7) 0.6429(4) 0.558(3) 0.056(4) Uani d . 0.558(15) 4 . .
    O O25B 0.7277(6) 0.7431(4) 0.6298(14) 0.029(3) Uani d . 0.442(15) 4 . .
    O O26 0.72444(13) 0.41418(8) -0.1531(3) 0.0419(4) Uani d . 1.0 4 . .
    O O27A 0.5183(2) 0.20108(10) 0.0987(13) 0.0431(17) Uani d . 0.558(15) 4 . .
    O O27B 0.4504(3) 0.29447(17) 0.0312(17) 0.039(3) Uani d . 0.442(15) 4 . .
    N N23A 0.44490(18) 0.30101(11) 0.0760(13) 0.0293(18) Uani d . 0.558(15) 4 .
                                                                               .
    N N23B 0.5187(3) 0.19802(9) 0.1589(13) 0.036(2) Uani d . 0.442(15) 4 . .
    C C1 0.87031(17) 0.59106(10) 0.6538(4) 0.0341(5) Uani d . 1.0 4 . .
    C C2 0.83737(17) 0.64963(10) 0.7265(4) 0.0365(6) Uani d . 1.0 4 . .
    C C3 0.89855(19) 0.67828(11) 0.9030(4) 0.0433(6) Uani d . 1.0 4 . .
    C C4 0.9899(2) 0.64923(12) 1.0133(4) 0.0468(7) Uani d . 1.0 4 . .
    C C5 1.02260(19) 0.59176(12) 0.9444(4) 0.0465(6) Uani d . 1.0 4 . .
    C C6 0.96413(18) 0.56329(11) 0.7670(4) 0.0411(6) Uani d . 1.0 4 . .
    C C7 0.81424(17) 0.55911(10) 0.4596(4) 0.0328(5) Uani d . 1.0 4 . .
    C C8 0.79962(16) 0.49204(10) 0.4560(4) 0.0317(5) Uani d . 1.0 4 . .
    C C9 0.75198(16) 0.45849(10) 0.2784(4) 0.0310(5) Uani d . 1.0 4 . .
    C C10 0.71633(16) 0.49374(10) 0.0949(4) 0.0328(5) Uani d . 1.0 4 . .
    C C11 0.72897(18) 0.56122(10) 0.0999(4) 0.0390(6) Uani d . 1.0 4 . .
    C C12 0.77824(17) 0.59325(10) 0.2770(4) 0.0372(6) Uani d . 1.0 4 . .
    C C13 0.73748(18) 0.38695(10) 0.2912(4) 0.0327(5) Uani d . 1.0 4 . .
    C C14 0.64108(18) 0.35803(10) 0.2106(4) 0.0347(5) Uani d . 1.0 4 . .
    C C15 0.62910(19) 0.29090(10) 0.2228(4) 0.0371(6) Uani d . 1.0 4 . .
    C C16 0.7138(2) 0.25265(10) 0.3196(4) 0.0398(6) Uani d . 1.0 4 . .
    C C17 0.8098(2) 0.28157(11) 0.4053(4) 0.0412(6) Uani d . 1.0 4 . .
    C C18 0.82187(19) 0.34818(10) 0.3917(4) 0.0362(6) Uani d . 1.0 4 . .
    C C19A 0.73405(18) 0.68032(8) 0.6318(4) 0.0383(6) Uani d . 0.558(15) 4 . .
    C C19B 0.73405(18) 0.68032(8) 0.6318(4) 0.0383(6) Uani d . 0.442(15) 4 . .
    C C20 0.67702(18) 0.46037(11) -0.1066(4) 0.0375(6) Uani d . 1.0 4 . .
    C C21 0.5798(3) 0.48606(14) -0.2520(5) 0.0591(8) Uani d . 1.0 4 . .
    C C22A 0.52595(15) 0.26103(7) 0.1284(4) 0.0404(6) Uani d . 0.558(15) 4 . .
    C C22B 0.52595(15) 0.26103(7) 0.1284(4) 0.0404(6) Uani d . 0.442(15) 4 . .
    H H3 0.8771 0.7186 0.9484 0.0520 Uiso calc R 1.0 4 . .
    H H4 1.0299 0.6687 1.1358 0.0562 Uiso calc R 1.0 4 . .
    H H5 1.0856 0.5716 1.0191 0.0558 Uiso calc R 1.0 4 . .
    H H6 0.9882 0.5239 0.7207 0.0493 Uiso calc R 1.0 4 . .
    H H8 0.8232 0.4683 0.5799 0.0380 Uiso calc R 1.0 4 . .
    H H11 0.7029 0.5856 -0.0220 0.0467 Uiso calc R 1.0 4 . .
    H H12 0.7878 0.6390 0.2748 0.0446 Uiso calc R 1.0 4 . .
    H H14 0.5823 0.3841 0.1463 0.0417 Uiso calc R 1.0 4 . .
    H H16 0.7060 0.2069 0.3270 0.0477 Uiso calc R 1.0 4 . .
    H H17 0.8678 0.2556 0.4738 0.0495 Uiso calc R 1.0 4 . .
    H H18 0.8882 0.3676 0.4513 0.0434 Uiso calc R 1.0 4 . .
    H H21A 0.5205 0.4843 -0.1869 0.0710 Uiso calc R 1.0 4 . .
    H H21B 0.5637 0.4595 -0.3768 0.0710 Uiso calc R 1.0 4 . .
    H H21C 0.5917 0.5312 -0.2874 0.0710 Uiso calc R 1.0 4 . .
    H H25A 0.5993 0.6656 0.5214 0.0676 Uiso calc R 0.558(15) 4 . .
    H H25B 0.6661 0.7545 0.5711 0.0344 Uiso calc R 0.442(15) 4 . .
    H H23A 0.3819 0.2857 0.0173 0.0352 Uiso calc R 0.558(15) 4 . .
    H H23B 0.4538 0.3429 0.0999 0.0352 Uiso calc R 0.558(15) 4 . .
    H H23C 0.4586 0.1777 0.1099 0.0430 Uiso calc R 0.442(15) 4 . .
    H H23D 0.5739 0.1763 0.2283 0.0430 Uiso calc R 0.442(15) 4 . .
loop_
    _atom_site_aniso_label
    _atom_site_aniso_U_11
    _atom_site_aniso_U_22
    _atom_site_aniso_U_33
    _atom_site_aniso_U_12
    _atom_site_aniso_U_13
    _atom_site_aniso_U_23
    O24A 0.075(7) 0.026(5) 0.059(6) 0.005(4) 0.016(5) 0.019(4)
    O24B 0.021(5) 0.011(5) 0.092(10) 0.005(4) 0.020(5) 0.011(5)
    O25A 0.056(7) 0.044(6) 0.072(7) -0.010(5) 0.022(5) -0.019(5)
    O25B 0.023(5) 0.027(5) 0.036(6) -0.007(4) 0.007(4) -0.024(4)
    O26 0.0500(10) 0.0378(9) 0.0382(9) -0.0020(8) 0.0114(8) 0.0018(8)
    O27A 0.063(3) 0.031(3) 0.051(4) -0.0162(18) 0.0434(19) -0.0064(16)
    O27B 0.053(4) 0.046(4) 0.018(5) -0.011(3) 0.008(3) -0.002(3)
    N23A 0.041(3) 0.028(3) 0.019(4) -0.010(2) 0.008(2) -0.0085(18)
    N23B 0.058(4) 0.029(3) 0.034(4) -0.017(3) 0.037(3) -0.004(2)
    C1 0.0366(12) 0.0280(11) 0.0404(13) -0.0046(10) 0.0148(10) 0.0007(10)
    C2 0.0403(13) 0.0293(12) 0.0439(14) -0.0054(10) 0.0181(11) 0.0012(10)
    C3 0.0524(16) 0.0336(13) 0.0480(15) -0.0097(11) 0.0199(13) -0.0023(11)
    C4 0.0489(15) 0.0483(15) 0.0432(14) -0.0182(13) 0.0110(12) -0.0042(12)
    C5 0.0377(14) 0.0498(15) 0.0501(15) -0.0048(12) 0.0074(12) 0.0027(13)
    C6 0.0383(13) 0.0379(13) 0.0490(15) 0.0003(11) 0.0144(11) 0.0010(11)
    C7 0.0329(12) 0.0282(11) 0.0403(13) 0.0014(9) 0.0146(10) 0.0002(10)
    C8 0.0353(12) 0.0265(11) 0.0342(12) 0.0051(9) 0.0104(10) 0.0069(9)
    C9 0.0330(12) 0.0257(11) 0.0351(12) 0.0027(9) 0.0100(10) 0.0030(9)
    C10 0.0324(12) 0.0301(11) 0.0356(12) 0.0027(10) 0.0075(10) 0.0072(10)
    C11 0.0424(14) 0.0328(12) 0.0415(14) 0.0054(10) 0.0098(11) 0.0139(11)
    C12 0.0414(13) 0.0238(11) 0.0482(14) 0.0016(10) 0.0145(11) 0.0062(10)
    C13 0.0449(14) 0.0267(11) 0.0272(11) 0.0030(10) 0.0103(10) 0.0038(9)
    C14 0.0467(14) 0.0303(11) 0.0287(12) 0.0013(10) 0.0121(10) 0.0041(9)
    C15 0.0552(15) 0.0303(12) 0.0303(12) -0.0053(11) 0.0193(11) -0.0022(10)
    C16 0.0633(16) 0.0244(11) 0.0379(13) 0.0015(11) 0.0243(12) 0.0041(10)
    C17 0.0580(16) 0.0304(12) 0.0379(13) 0.0096(11) 0.0167(12) 0.0056(10)
    C18 0.0452(14) 0.0331(12) 0.0300(12) 0.0032(10) 0.0086(10) 0.0027(10)
    C19A 0.0482(15) 0.0301(12) 0.0418(14) 0.0008(11) 0.0212(12) 0.0014(11)
    C19B 0.0482(15) 0.0301(12) 0.0418(14) 0.0008(11) 0.0212(12) 0.0014(11)
    C20 0.0422(13) 0.0323(12) 0.0367(13) -0.0045(10) 0.0073(11) 0.0100(10)
    C21 0.0612(18) 0.0556(17) 0.0493(16) 0.0034(14) -0.0085(14) 0.0086(14)
    C22A 0.0607(16) 0.0354(13) 0.0330(13) -0.0072(12) 0.0267(12) -0.0012(11)
    C22B 0.0607(16) 0.0354(13) 0.0330(13) -0.0072(12) 0.0267(12) -0.0012(11)
_geom_special_details     .
loop_
    _geom_bond_atom_site_label_1
    _geom_bond_atom_site_label_2
    _geom_bond_site_symmetry_1
    _geom_bond_site_symmetry_2
    _geom_bond_distance
    _geom_bond_publ_flag
    O24A C19A . . 1.242(8) no
    O24B C19B . . 1.243(8) no
    O25A C19A . . 1.296(9) no
    O25B C19B . . 1.295(8) no
    O26 C20 . . 1.217(3) no
    O27A C22A . . 1.250(3) no
    O27B C22B . . 1.250(6) no
    N23A C22A . . 1.320(3) no
    N23B C22B . . 1.320(3) no
    C1 C2 . . 1.407(4) no
    C1 C6 . . 1.399(3) no
    C1 C7 . . 1.486(3) no
    C2 C3 . . 1.390(3) no
    C2 C19A . . 1.487(3) no
    C2 C19B . . 1.487(3) no
    C3 C4 . . 1.379(4) no
    C4 C5 . . 1.376(4) no
    C5 C6 . . 1.381(4) no
    C7 C8 . . 1.393(3) no
    C7 C12 . . 1.393(3) no
    C8 C9 . . 1.389(3) no
    C9 C10 . . 1.409(3) no
    C9 C13 . . 1.490(3) no
    C10 C11 . . 1.398(3) no
    C10 C20 . . 1.494(3) no
    C11 C12 . . 1.376(3) no
    C13 C14 . . 1.380(3) no
    C13 C18 . . 1.396(3) no
    C14 C15 . . 1.395(3) no
    C15 C16 . . 1.385(4) no
    C15 C22A . . 1.478(3) no
    C15 C22B . . 1.478(3) no
    C16 C17 . . 1.382(4) no
    C17 C18 . . 1.386(3) no
    C20 C21 . . 1.498(4) no
    O25A H25A . . 0.840 no
    O25B H25B . . 0.840 no
    N23A H23A . . 0.880 no
    N23A H23B . . 0.880 no
    N23B H23C . . 0.880 no
    N23B H23D . . 0.880 no
    C3 H3 . . 0.950 no
    C4 H4 . . 0.950 no
    C5 H5 . . 0.950 no
    C6 H6 . . 0.950 no
    C8 H8 . . 0.950 no
    C11 H11 . . 0.950 no
    C12 H12 . . 0.950 no
    C14 H14 . . 0.950 no
    C16 H16 . . 0.950 no
    C17 H17 . . 0.950 no
    C18 H18 . . 0.950 no
    C21 H21A . . 0.980 no
    C21 H21B . . 0.980 no
    C21 H21C . . 0.980 no
loop_
    _geom_contact_atom_site_label_1
    _geom_contact_atom_site_label_2
    _geom_contact_distance
    _geom_contact_site_symmetry_1
    _geom_contact_site_symmetry_2
    _geom_contact_publ_flag
    O24A C1 3.574(8) . . no
    O24A C3 2.824(8) . . no
    O24B C1 2.924(8) . . no
    O24B C3 3.468(10) . . no
    O24B C7 2.939(11) . . no
    O24B C12 3.016(15) . . no
    O25A C1 2.943(9) . . no
    O25A C3 3.537(10) . . no
    O25A C7 2.913(11) . . no
    O25A C12 2.960(14) . . no
    O25B C3 2.854(8) . . no
    O26 C9 2.979(3) . . no
    O26 C11 3.465(3) . . no
    O26 C13 3.003(3) . . no
    O26 C14 3.131(3) . . no
    O27A C16 2.831(5) . . no
    O27B C14 2.814(5) . . no
    N23A C14 2.765(4) . . no
    N23B C16 2.756(4) . . no
    C1 C4 2.807(4) . . no
    C2 C5 2.775(4) . . no
    C2 C12 3.153(4) . . no
    C3 C6 2.749(4) . . no
    C6 C8 2.993(3) . . no
    C7 C10 2.817(3) . . no
    C7 C19A 3.042(3) . . no
    C7 C19B 3.042(3) . . no
    C8 C11 2.746(4) . . no
    C8 C18 3.017(3) . . no
    C9 C12 2.795(3) . . no
    C10 C14 3.122(3) . . no
    C11 C21 3.090(4) . . no
    C12 C19A 3.148(4) . . no
    C12 C19B 3.148(4) . . no
    C13 C16 2.793(3) . . no
    C13 C20 3.006(4) . . no
    C14 C17 2.766(4) . . no
    C14 C20 3.114(4) . . no
    C15 C18 2.764(4) . . no
    O24A O24A 3.385(14) . 4_564 no
    O24A O24A 3.385(14) . 4_565 no
    O24A O27A 3.322(8) . 2_655 no
    O24A N23A 2.661(8) . 2_655 no
    O24A N23A 3.468(12) . 3_666 no
    O24A C3 3.415(10) . 4_564 no
    O24A C12 3.576(8) . 4_565 no
    O24A C22A 3.385(8) . 2_655 no
    O24B O27B 3.398(8) . 2_655 no
    O24B O27B 3.535(19) . 3_666 no
    O24B N23B 2.677(10) . 2_655 no
    O24B C22B 3.427(8) . 2_655 no
    O25A O27A 2.544(9) . 2_655 no
    O25A N23A 3.537(8) . 2_655 no
    O25A N23A 3.255(17) . 3_666 no
    O25A C22A 3.404(8) . 2_655 no
    O25B O25B 3.374(14) . 4_564 no
    O25B O25B 3.374(14) . 4_565 no
    O25B O27B 2.546(8) . 2_655 no
    O25B N23B 3.459(8) . 2_655 no
    O25B C3 3.404(9) . 4_564 no
    O25B C12 3.527(8) . 4_565 no
    O25B C22B 3.369(7) . 2_655 no
    O26 N23B 3.537(4) . 4_554 no
    O26 C5 3.265(3) . 3_766 no
    O26 C8 3.421(3) . 1_554 no
    O26 C16 3.439(3) . 4_554 no
    O27A O24A 3.322(8) . 2_645 no
    O27A O25A 2.544(9) . 2_645 no
    O27A N23A 3.410(12) . 4_554 no
    O27A N23A 3.568(12) . 4_555 no
    O27A C14 3.592(8) . 4_554 no
    O27A C15 3.209(9) . 4_554 no
    O27A C19A 3.314(4) . 2_645 no
    O27A C22A 3.282(9) . 4_554 no
    O27B O24B 3.398(8) . 2_645 no
    O27B O24B 3.535(19) . 3_666 no
    O27B O25B 2.546(8) . 2_645 no
    O27B N23B 2.860(14) . 4_554 no
    O27B C19B 3.354(5) . 2_645 no
    O27B C22B 3.305(11) . 4_554 no
    N23A O24A 2.661(8) . 2_645 no
    N23A O24A 3.468(12) . 3_666 no
    N23A O25A 3.537(8) . 2_645 no
    N23A O25A 3.255(17) . 3_666 no
    N23A O27A 3.568(12) . 4_554 no
    N23A O27A 3.410(12) . 4_555 no
    N23A C19A 3.465(4) . 2_645 no
    N23A C19A 3.424(8) . 3_666 no
    N23B O24B 2.677(10) . 2_645 no
    N23B O25B 3.459(8) . 2_645 no
    N23B O26 3.537(4) . 4_555 no
    N23B O27B 2.860(14) . 4_555 no
    N23B C15 3.577(9) . 4_554 no
    N23B C19B 3.424(5) . 2_645 no
    N23B C22B 3.247(9) . 4_555 no
    C3 O24A 3.415(10) . 4_565 no
    C3 O25B 3.404(9) . 4_565 no
    C5 O26 3.265(3) . 3_766 no
    C8 O26 3.421(3) . 1_556 no
    C12 O24A 3.576(8) . 4_564 no
    C12 O25B 3.527(8) . 4_564 no
    C14 O27A 3.592(8) . 4_555 no
    C15 O27A 3.209(9) . 4_555 no
    C15 N23B 3.577(9) . 4_555 no
    C15 C16 3.294(4) . 4_554 no
    C15 C22A 3.492(4) . 4_555 no
    C15 C22B 3.492(4) . 4_555 no
    C16 O26 3.439(3) . 4_555 no
    C16 C15 3.294(4) . 4_555 no
    C16 C16 3.364(4) . 4_554 no
    C16 C16 3.364(4) . 4_555 no
    C16 C17 3.397(4) . 4_554 no
    C16 C22A 3.594(4) . 4_555 no
    C16 C22B 3.594(4) . 4_555 no
    C17 C16 3.397(4) . 4_555 no
    C19A O27A 3.314(4) . 2_655 no
    C19A N23A 3.465(4) . 2_655 no
    C19A N23A 3.424(8) . 3_666 no
    C19B O27B 3.354(5) . 2_655 no
    C19B N23B 3.424(5) . 2_655 no
    C21 C21 3.524(4) . 3_664 no
    C22A O24A 3.385(8) . 2_645 no
    C22A O25A 3.404(8) . 2_645 no
    C22A O27A 3.282(9) . 4_555 no
    C22A C15 3.492(4) . 4_554 no
    C22A C16 3.594(4) . 4_554 no
    C22A C22A 3.393(4) . 4_554 no
    C22A C22A 3.393(4) . 4_555 no
    C22B O24B 3.427(8) . 2_645 no
    C22B O25B 3.369(7) . 2_645 no
    C22B O27B 3.305(11) . 4_555 no
    C22B N23B 3.247(9) . 4_554 no
    C22B C15 3.492(4) . 4_554 no
    C22B C16 3.594(4) . 4_554 no
    C22B C22B 3.393(4) . 4_554 no
    C22B C22B 3.393(4) . 4_555 no
    O24A H3 2.5591 . . no
    O24A H12 3.3956 . . no
    O24A H25A 2.2753 . . no
    O24B H12 2.9356 . . no
    O24B H25B 2.2756 . . no
    O25A H12 2.8862 . . no
    O25B H3 2.5728 . . no
    O25B H12 3.4386 . . no
    O26 H14 3.1162 . . no
    O26 H21A 2.9916 . . no
    O26 H21B 2.4516 . . no
    O26 H21C 2.9767 . . no
    O27A H16 2.5604 . . no
    O27A H23A 2.4581 . . no
    O27A H23B 3.0392 . . no
    O27B H14 2.5151 . . no
    O27B H23C 2.4575 . . no
    O27B H23D 3.0390 . . no
    N23A H14 2.4416 . . no
    N23B H16 2.4411 . . no
    C1 H3 3.2766 . . no
    C1 H5 3.2792 . . no
    C1 H8 2.6189 . . no
    C1 H12 2.7007 . . no
    C2 H4 3.2692 . . no
    C2 H6 3.2603 . . no
    C2 H12 2.9560 . . no
    C2 H25A 3.0999 . . no
    C2 H25B 3.1025 . . no
    C3 H5 3.2381 . . no
    C4 H6 3.2418 . . no
    C5 H3 3.2344 . . no
    C6 H4 3.2495 . . no
    C6 H8 2.7695 . . no
    C7 H6 2.6147 . . no
    C7 H11 3.2568 . . no
    C8 H6 2.7458 . . no
    C8 H12 3.2501 . . no
    C8 H18 2.8136 . . no
    C9 H11 3.2713 . . no
    C9 H14 2.6638 . . no
    C9 H18 2.6478 . . no
    C10 H8 3.2622 . . no
    C10 H12 3.2741 . . no
    C10 H14 2.9289 . . no
    C10 H21A 2.7967 . . no
    C10 H21B 3.3846 . . no
    C10 H21C 2.7960 . . no
    C11 H21A 3.3309 . . no
    C11 H21C 2.8476 . . no
    C12 H8 3.2438 . . no
    C12 H25A 3.5025 . . no
    C13 H8 2.6019 . . no
    C13 H17 3.2704 . . no
    C14 H16 3.2687 . . no
    C14 H18 3.2477 . . no
    C14 H23B 2.3993 . . no
    C15 H17 3.2482 . . no
    C15 H23A 3.1925 . . no
    C15 H23B 2.4815 . . no
    C15 H23C 3.1858 . . no
    C15 H23D 2.4688 . . no
    C16 H14 3.2640 . . no
    C16 H18 3.2552 . . no
    C16 H23D 2.3755 . . no
    C18 H8 2.7759 . . no
    C18 H14 3.2497 . . no
    C18 H16 3.2589 . . no
    C19A H3 2.5904 . . no
    C19A H12 2.7932 . . no
    C19B H3 2.5904 . . no
    C19B H12 2.7932 . . no
    C20 H11 2.6426 . . no
    C20 H14 2.8136 . . no
    C21 H11 2.8220 . . no
    C21 H14 3.3967 . . no
    C22A H14 2.6320 . . no
    C22A H16 2.6522 . . no
    C22B H14 2.6320 . . no
    C22B H16 2.6522 . . no
    H3 H4 2.3252 . . no
    H3 H25B 3.3443 . . no
    H4 H5 2.3286 . . no
    H5 H6 2.3172 . . no
    H6 H8 2.4218 . . no
    H8 H18 2.4745 . . no
    H11 H12 2.3115 . . no
    H11 H21A 3.1583 . . no
    H11 H21C 2.2998 . . no
    H12 H25A 3.3341 . . no
    H14 H21A 3.0075 . . no
    H14 H23A 3.2571 . . no
    H14 H23B 1.8390 . . no
    H16 H17 2.3329 . . no
    H16 H23C 3.2639 . . no
    H16 H23D 1.8052 . . no
    H17 H18 2.3289 . . no
    O24A H3 2.6611 . 4_564 no
    O24A H12 2.7077 . 4_565 no
    O24A H23A 1.7981 . 2_655 no
    O24A H23A 3.1195 . 3_666 no
    O24A H23B 3.2737 . 2_655 no
    O24B H11 2.9092 . 1_556 no
    O24B H21B 3.5677 . 3_665 no
    O24B H21C 2.7212 . 1_556 no
    O24B H23C 1.8297 . 2_655 no
    O24B H23D 3.2621 . 2_655 no
    O25A H11 2.9801 . 1_556 no
    O25A H21B 3.5143 . 3_665 no
    O25A H21C 2.7275 . 1_556 no
    O25A H23A 3.0009 . 2_655 no
    O25A H23A 3.3417 . 3_666 no
    O25A H23B 2.9887 . 3_666 no
    O25B H3 2.6611 . 4_564 no
    O25B H12 2.6608 . 4_565 no
    O25B H25B 3.2598 . 4_565 no
    O25B H23C 2.9043 . 2_655 no
    O26 H5 2.4442 . 3_766 no
    O26 H8 2.6948 . 1_554 no
    O26 H16 2.5039 . 4_554 no
    O26 H23D 2.6860 . 4_554 no
    O27A H21B 3.3553 . 4_555 no
    O27A H25A 1.7163 . 2_645 no
    O27A H23B 3.3768 . 4_554 no
    O27B H11 3.1717 . 3_665 no
    O27B H12 3.5614 . 3_665 no
    O27B H25B 1.7200 . 2_645 no
    O27B H25B 3.5315 . 3_666 no
    O27B H23C 2.9182 . 4_554 no
    O27B H23D 2.9533 . 4_554 no
    N23A H11 2.9961 . 3_665 no
    N23A H12 3.5845 . 3_665 no
    N23A H25A 2.8889 . 2_645 no
    N23A H25A 2.9827 . 3_666 no
    N23B H14 3.5997 . 4_555 no
    N23B H21B 3.3147 . 4_555 no
    N23B H25B 2.7850 . 2_645 no
    N23B H25B 3.4966 . 3_666 no
    C1 H11 3.4469 . 1_556 no
    C1 H18 3.5052 . 3_766 no
    C2 H3 3.4055 . 4_564 no
    C2 H11 3.0228 . 1_556 no
    C3 H11 3.3268 . 1_556 no
    C3 H12 3.2816 . 1_556 no
    C3 H17 3.3647 . 2_756 no
    C4 H12 3.5193 . 1_556 no
    C4 H17 2.8615 . 2_756 no
    C4 H18 3.5814 . 3_767 no
    C5 H6 3.3034 . 3_767 no
    C5 H8 3.5616 . 3_767 no
    C5 H18 3.2642 . 3_766 no
    C6 H5 3.2642 . 3_767 no
    C6 H18 3.0479 . 3_766 no
    C7 H6 3.5474 . 3_766 no
    C8 H6 3.2895 . 3_766 no
    C8 H21B 3.5940 . 1_556 no
    C9 H5 3.3115 . 3_766 no
    C9 H6 3.4150 . 3_766 no
    C10 H5 3.1732 . 3_766 no
    C10 H21A 3.3333 . 3_665 no
    C11 H21A 3.5766 . 3_665 no
    C11 H23A 3.4767 . 3_665 no
    C11 H23B 3.1379 . 3_665 no
    C12 H25B 3.5920 . 4_564 no
    C12 H23A 3.5335 . 3_665 no
    C13 H5 3.5754 . 3_766 no
    C14 H16 3.1983 . 4_554 no
    C14 H23D 3.2254 . 4_554 no
    C15 H16 3.0667 . 4_554 no
    C15 H23D 3.2963 . 4_554 no
    C16 H16 3.3930 . 4_554 no
    C16 H16 3.5377 . 4_555 no
    C16 H17 3.4310 . 4_554 no
    C17 H4 3.1856 . 2_746 no
    C17 H4 3.4373 . 3_767 no
    C17 H16 3.4376 . 4_555 no
    C17 H17 3.2638 . 4_554 no
    C18 H4 3.3127 . 3_767 no
    C19A H3 3.2358 . 4_564 no
    C19A H11 3.1387 . 1_556 no
    C19A H23A 2.6965 . 2_655 no
    C19A H23A 3.1779 . 3_666 no
    C19A H23B 3.4180 . 3_666 no
    C19B H3 3.2358 . 4_564 no
    C19B H11 3.1387 . 1_556 no
    C19B H25B 3.5495 . 4_565 no
    C19B H23C 2.6448 . 2_655 no
    C20 H5 3.0855 . 3_766 no
    C20 H8 3.1757 . 1_554 no
    C20 H16 3.5037 . 4_554 no
    C20 H23D 3.1993 . 4_554 no
    C21 H14 3.5891 . 3_665 no
    C21 H21A 3.5627 . 3_665 no
    C21 H21B 2.9537 . 3_664 no
    C21 H21C 3.3709 . 3_664 no
    C21 H23D 3.3449 . 4_554 no
    C22A H16 3.5231 . 4_554 no
    C22A H25A 2.5981 . 2_645 no
    C22A H25A 3.5196 . 3_666 no
    C22B H16 3.5231 . 4_554 no
    C22B H25B 2.5455 . 2_645 no
    C22B H23D 3.1807 . 4_554 no
    H3 O24A 2.6611 . 4_565 no
    H3 O25B 2.6611 . 4_565 no
    H3 C2 3.4055 . 4_565 no
    H3 C19A 3.2358 . 4_565 no
    H3 C19B 3.2358 . 4_565 no
    H3 H11 3.5974 . 1_556 no
    H3 H12 3.1803 . 1_556 no
    H3 H12 3.2642 . 4_565 no
    H3 H17 3.3367 . 2_756 no
    H3 H25B 3.1162 . 4_565 no
    H3 H23A 3.4509 . 3_666 no
    H4 C17 3.1856 . 2_756 no
    H4 C17 3.4373 . 3_767 no
    H4 C18 3.3127 . 3_767 no
    H4 H12 3.5653 . 1_556 no
    H4 H16 3.4913 . 2_756 no
    H4 H17 2.4525 . 2_756 no
    H4 H17 3.0649 . 3_767 no
    H4 H18 2.8227 . 3_767 no
    H5 O26 2.4442 . 3_766 no
    H5 C6 3.2642 . 3_767 no
    H5 C9 3.3115 . 3_766 no
    H5 C10 3.1732 . 3_766 no
    H5 C13 3.5754 . 3_766 no
    H5 C20 3.0855 . 3_766 no
    H5 H6 2.9459 . 3_767 no
    H5 H8 2.7928 . 3_767 no
    H5 H18 3.4956 . 3_766 no
    H6 C5 3.3034 . 3_767 no
    H6 C7 3.5474 . 3_766 no
    H6 C8 3.2895 . 3_766 no
    H6 C9 3.4150 . 3_766 no
    H6 H5 2.9459 . 3_767 no
    H6 H6 3.2114 . 3_766 no
    H6 H8 3.5529 . 3_766 no
    H6 H18 3.1384 . 3_766 no
    H8 O26 2.6948 . 1_556 no
    H8 C5 3.5616 . 3_767 no
    H8 C20 3.1757 . 1_556 no
    H8 H5 2.7928 . 3_767 no
    H8 H6 3.5529 . 3_766 no
    H8 H21B 3.4797 . 1_556 no
    H8 H21C 3.5978 . 1_556 no
    H11 O24B 2.9092 . 1_554 no
    H11 O25A 2.9801 . 1_554 no
    H11 O27B 3.1717 . 3_665 no
    H11 N23A 2.9961 . 3_665 no
    H11 C1 3.4469 . 1_554 no
    H11 C2 3.0228 . 1_554 no
    H11 C3 3.3268 . 1_554 no
    H11 C19A 3.1387 . 1_554 no
    H11 C19B 3.1387 . 1_554 no
    H11 H3 3.5974 . 1_554 no
    H11 H25A 3.4568 . 1_554 no
    H11 H25B 3.4075 . 4_564 no
    H11 H23A 2.8749 . 3_665 no
    H11 H23B 2.4740 . 3_665 no
    H12 O24A 2.7077 . 4_564 no
    H12 O25B 2.6608 . 4_564 no
    H12 O27B 3.5614 . 3_665 no
    H12 N23A 3.5845 . 3_665 no
    H12 C3 3.2816 . 1_554 no
    H12 C4 3.5193 . 1_554 no
    H12 H3 3.1803 . 1_554 no
    H12 H3 3.2642 . 4_564 no
    H12 H4 3.5653 . 1_554 no
    H12 H25B 2.8558 . 4_564 no
    H12 H23A 3.0095 . 3_665 no
    H12 H23B 3.5480 . 3_665 no
    H12 H23C 3.5825 . 2_655 no
    H14 N23B 3.5997 . 4_554 no
    H14 C21 3.5891 . 3_665 no
    H14 H16 3.5243 . 4_554 no
    H14 H21A 3.0664 . 3_665 no
    H14 H21C 3.1902 . 3_665 no
    H14 H23D 3.0506 . 4_554 no
    H16 O26 2.5039 . 4_555 no
    H16 C14 3.1983 . 4_555 no
    H16 C15 3.0667 . 4_555 no
    H16 C16 3.5377 . 4_554 no
    H16 C16 3.3930 . 4_555 no
    H16 C17 3.4376 . 4_554 no
    H16 C20 3.5037 . 4_555 no
    H16 C22A 3.5231 . 4_555 no
    H16 C22B 3.5231 . 4_555 no
    H16 H4 3.4913 . 2_746 no
    H16 H14 3.5243 . 4_555 no
    H17 C3 3.3647 . 2_746 no
    H17 C4 2.8615 . 2_746 no
    H17 C16 3.4310 . 4_555 no
    H17 C17 3.2638 . 4_555 no
    H17 H3 3.3367 . 2_746 no
    H17 H4 2.4525 . 2_746 no
    H17 H4 3.0649 . 3_767 no
    H17 H17 3.3703 . 4_554 no
    H17 H17 3.3703 . 4_555 no
    H18 C1 3.5052 . 3_766 no
    H18 C4 3.5814 . 3_767 no
    H18 C5 3.2642 . 3_766 no
    H18 C6 3.0479 . 3_766 no
    H18 H4 2.8227 . 3_767 no
    H18 H5 3.4956 . 3_766 no
    H18 H6 3.1384 . 3_766 no
    H21A C10 3.3333 . 3_665 no
    H21A C11 3.5766 . 3_665 no
    H21A C21 3.5627 . 3_665 no
    H21A H14 3.0664 . 3_665 no
    H21A H21A 2.7717 . 3_665 no
    H21A H21B 3.0955 . 3_664 no
    H21A H21C 3.4959 . 3_664 no
    H21A H23D 3.4547 . 4_554 no
    H21B O24B 3.5677 . 3_665 no
    H21B O25A 3.5143 . 3_665 no
    H21B O27A 3.3553 . 4_554 no
    H21B N23B 3.3147 . 4_554 no
    H21B C8 3.5940 . 1_554 no
    H21B C21 2.9537 . 3_664 no
    H21B H8 3.4797 . 1_554 no
    H21B H21A 3.0955 . 3_664 no
    H21B H21B 2.6366 . 3_664 no
    H21B H21C 2.6513 . 3_664 no
    H21B H25A 3.3333 . 3_665 no
    H21B H23C 3.1327 . 4_554 no
    H21B H23D 2.8792 . 4_554 no
    H21C O24B 2.7212 . 1_554 no
    H21C O25A 2.7275 . 1_554 no
    H21C C21 3.3709 . 3_664 no
    H21C H8 3.5978 . 1_554 no
    H21C H14 3.1902 . 3_665 no
    H21C H21A 3.4959 . 3_664 no
    H21C H21B 2.6513 . 3_664 no
    H21C H21C 3.4970 . 3_664 no
    H21C H25A 3.0628 . 1_554 no
    H21C H23B 3.0047 . 3_665 no
    H25A O27A 1.7163 . 2_655 no
    H25A N23A 2.8889 . 2_655 no
    H25A N23A 2.9827 . 3_666 no
    H25A C22A 2.5981 . 2_655 no
    H25A C22A 3.5196 . 3_666 no
    H25A H11 3.4568 . 1_556 no
    H25A H21B 3.3333 . 3_665 no
    H25A H21C 3.0628 . 1_556 no
    H25A H23A 2.5047 . 2_655 no
    H25A H23A 3.2114 . 3_666 no
    H25A H23B 2.8039 . 3_666 no
    H25B O25B 3.2598 . 4_564 no
    H25B O27B 1.7200 . 2_655 no
    H25B O27B 3.5315 . 3_666 no
    H25B N23B 2.7850 . 2_655 no
    H25B N23B 3.4966 . 3_666 no
    H25B C12 3.5920 . 4_565 no
    H25B C19B 3.5495 . 4_564 no
    H25B C22B 2.5455 . 2_655 no
    H25B H3 3.1162 . 4_564 no
    H25B H11 3.4075 . 4_565 no
    H25B H12 2.8558 . 4_565 no
    H25B H25B 3.3673 . 4_564 no
    H25B H25B 3.3673 . 4_565 no
    H25B H23C 2.3807 . 2_655 no
    H25B H23C 3.3038 . 3_666 no
    H23A O24A 1.7981 . 2_645 no
    H23A O24A 3.1195 . 3_666 no
    H23A O25A 3.0009 . 2_645 no
    H23A O25A 3.3417 . 3_666 no
    H23A C11 3.4767 . 3_665 no
    H23A C12 3.5335 . 3_665 no
    H23A C19A 2.6965 . 2_645 no
    H23A C19A 3.1779 . 3_666 no
    H23A H3 3.4509 . 3_666 no
    H23A H11 2.8749 . 3_665 no
    H23A H12 3.0095 . 3_665 no
    H23A H25A 2.5047 . 2_645 no
    H23A H25A 3.2114 . 3_666 no
    H23B O24A 3.2737 . 2_645 no
    H23B O25A 2.9887 . 3_666 no
    H23B O27A 3.3768 . 4_555 no
    H23B C11 3.1379 . 3_665 no
    H23B C19A 3.4180 . 3_666 no
    H23B H11 2.4740 . 3_665 no
    H23B H12 3.5480 . 3_665 no
    H23B H21C 3.0047 . 3_665 no
    H23B H25A 2.8039 . 3_666 no
    H23C O24B 1.8297 . 2_645 no
    H23C O25B 2.9043 . 2_645 no
    H23C O27B 2.9182 . 4_555 no
    H23C C19B 2.6448 . 2_645 no
    H23C H12 3.5825 . 2_645 no
    H23C H21B 3.1327 . 4_555 no
    H23C H25B 2.3807 . 2_645 no
    H23C H25B 3.3038 . 3_666 no
    H23D O24B 3.2621 . 2_645 no
    H23D O26 2.6860 . 4_555 no
    H23D O27B 2.9533 . 4_555 no
    H23D C14 3.2254 . 4_555 no
    H23D C15 3.2963 . 4_555 no
    H23D C20 3.1993 . 4_555 no
    H23D C21 3.3449 . 4_555 no
    H23D C22B 3.1807 . 4_555 no
    H23D H14 3.0506 . 4_555 no
    H23D H21A 3.4547 . 4_555 no
    H23D H21B 2.8792 . 4_555 no
loop_
    _geom_angle_atom_site_label_1
    _geom_angle_atom_site_label_2
    _geom_angle_atom_site_label_3
    _geom_angle_site_symmetry_1
    _geom_angle_site_symmetry_2
    _geom_angle_site_symmetry_3
    _geom_angle
    _geom_angle_publ_flag
    C2 C1 C6 . . . 117.59(19) no
    C2 C1 C7 . . . 123.86(19) no
    C6 C1 C7 . . . 118.5(2) no
    C1 C2 C3 . . . 119.9(2) no
    C1 C2 C19A . . . 122.55(18) no
    C1 C2 C19B . . . 122.55(18) no
    C3 C2 C19A . . . 117.3(2) no
    C3 C2 C19B . . . 117.3(2) no
    C2 C3 C4 . . . 121.2(3) no
    C3 C4 C5 . . . 119.4(3) no
    C4 C5 C6 . . . 120.2(3) no
    C1 C6 C5 . . . 121.6(3) no
    C1 C7 C8 . . . 119.34(19) no
    C1 C7 C12 . . . 122.66(19) no
    C8 C7 C12 . . . 117.97(19) no
    C7 C8 C9 . . . 122.6(2) no
    C8 C9 C10 . . . 118.71(19) no
    C8 C9 C13 . . . 118.60(19) no
    C10 C9 C13 . . . 122.65(18) no
    C9 C10 C11 . . . 118.59(19) no
    C9 C10 C20 . . . 121.66(19) no
    C11 C10 C20 . . . 119.4(2) no
    C10 C11 C12 . . . 121.6(2) no
    C7 C12 C11 . . . 120.5(2) no
    C9 C13 C14 . . . 121.38(19) no
    C9 C13 C18 . . . 119.75(19) no
    C14 C13 C18 . . . 118.8(2) no
    C13 C14 C15 . . . 120.6(2) no
    C14 C15 C16 . . . 120.1(2) no
    C14 C15 C22A . . . 119.38(19) no
    C14 C15 C22B . . . 119.38(19) no
    C16 C15 C22A . . . 120.48(18) no
    C16 C15 C22B . . . 120.48(18) no
    C15 C16 C17 . . . 119.5(2) no
    C16 C17 C18 . . . 120.4(2) no
    C13 C18 C17 . . . 120.5(2) no
    O24A C19A O25A . . . 123.5(5) no
    O24A C19A C2 . . . 118.1(4) no
    O25A C19A C2 . . . 118.4(4) no
    O24B C19B O25B . . . 123.4(5) no
    O24B C19B C2 . . . 117.8(4) no
    O25B C19B C2 . . . 118.5(4) no
    O26 C20 C10 . . . 120.51(19) no
    O26 C20 C21 . . . 120.8(2) no
    C10 C20 C21 . . . 118.6(2) no
    O27A C22A N23A . . . 123.0(3) no
    O27A C22A C15 . . . 120.5(2) no
    N23A C22A C15 . . . 116.41(18) no
    O27B C22B N23B . . . 123.0(3) no
    O27B C22B C15 . . . 121.2(3) no
    N23B C22B C15 . . . 115.8(3) no
    C19A O25A H25A . . . 109.468 no
    C19B O25B H25B . . . 109.472 no
    C22A N23A H23A . . . 119.991 no
    C22A N23A H23B . . . 119.999 no
    H23A N23A H23B . . . 120.010 no
    C22B N23B H23C . . . 120.003 no
    C22B N23B H23D . . . 119.996 no
    H23C N23B H23D . . . 120.001 no
    C2 C3 H3 . . . 119.404 no
    C4 C3 H3 . . . 119.397 no
    C3 C4 H4 . . . 120.310 no
    C5 C4 H4 . . . 120.297 no
    C4 C5 H5 . . . 119.883 no
    C6 C5 H5 . . . 119.871 no
    C1 C6 H6 . . . 119.186 no
    C5 C6 H6 . . . 119.188 no
    C7 C8 H8 . . . 118.701 no
    C9 C8 H8 . . . 118.708 no
    C10 C11 H11 . . . 119.201 no
    C12 C11 H11 . . . 119.198 no
    C7 C12 H12 . . . 119.750 no
    C11 C12 H12 . . . 119.749 no
    C13 C14 H14 . . . 119.694 no
    C15 C14 H14 . . . 119.708 no
    C15 C16 H16 . . . 120.253 no
    C17 C16 H16 . . . 120.260 no
    C16 C17 H17 . . . 119.827 no
    C18 C17 H17 . . . 119.822 no
    C13 C18 H18 . . . 119.731 no
    C17 C18 H18 . . . 119.720 no
    C20 C21 H21A . . . 109.468 no
    C20 C21 H21B . . . 109.469 no
    C20 C21 H21C . . . 109.470 no
    H21A C21 H21B . . . 109.473 no
    H21A C21 H21C . . . 109.473 no
    H21B C21 H21C . . . 109.475 no
loop_
    _geom_torsion_atom_site_label_1
    _geom_torsion_atom_site_label_2
    _geom_torsion_atom_site_label_3
    _geom_torsion_atom_site_label_4
    _geom_torsion_site_symmetry_1
    _geom_torsion_site_symmetry_2
    _geom_torsion_site_symmetry_3
    _geom_torsion_site_symmetry_4
    _geom_torsion
    _geom_torsion_publ_flag
    H25A O25A C19A O24A . . . . -5.5 no
    H25A O25A C19A C2 . . . . 173.8 no
    H25B O25B C19B O24B . . . . -6.2 no
    H25B O25B C19B C2 . . . . 179.2 no
    H23A N23A C22A O27A . . . . 0.0 no
    H23A N23A C22A C15 . . . . 179.0 no
    H23B N23A C22A O27A . . . . -180.0 no
    H23B N23A C22A C15 . . . . -1.0 no
    H23C N23B C22B O27B . . . .  0.0 no
    H23C N23B C22B C15 . . . . 178.0 no
    H23D N23B C22B O27B . . . . 180.0 no
    H23D N23B C22B C15 . . . . -2.0 no
    C2 C1 C6 C5 . . . . 0.3(4) no
    C2 C1 C6 H6 . . . . -179.7 no
    C6 C1 C2 C3 . . . . 1.1(4) no
    C6 C1 C2 C19A . . . . -173.7(2) no
    C6 C1 C2 C19B . . . . -173.7(2) no
    C2 C1 C7 C8 . . . . -137.0(3) no
    C2 C1 C7 C12 . . . . 45.2(4) no
    C7 C1 C2 C3 . . . . -175.7(2) no
    C7 C1 C2 C19A . . . . 9.4(4) no
    C7 C1 C2 C19B . . . . 9.4(4) no
    C6 C1 C7 C8 . . . . 46.2(4) no
    C6 C1 C7 C12 . . . . -131.6(3) no
    C7 C1 C6 C5 . . . . 177.3(2) no
    C7 C1 C6 H6 . . . . -2.7 no
    C1 C2 C3 C4 . . . . -2.2(4) no
    C1 C2 C3 H3 . . . . 177.8 no
    C1 C2 C19A O24A . . . . -146.0(3) no
    C1 C2 C19A O25A . . . . 34.7(4) no
    C1 C2 C19B O24B . . . . 38.5(4) no
    C1 C2 C19B O25B . . . . -146.6(3) no
    C3 C2 C19A O24A . . . . 39.0(4) no
    C3 C2 C19A O25A . . . . -140.3(3) no
    C19A C2 C3 C4 . . . . 172.9(2) no
    C19A C2 C3 H3 . . . . -7.1 no
    C3 C2 C19B O24B . . . . -136.5(3) no
    C3 C2 C19B O25B . . . . 38.4(4) no
    C19B C2 C3 C4 . . . . 172.9(2) no
    C19B C2 C3 H3 . . . . -7.1 no
    C2 C3 C4 C5 . . . . 1.8(4) no
    C2 C3 C4 H4 . . . . -178.2 no
    H3 C3 C4 C5 . . . . -178.2 no
    H3 C3 C4 H4 . . . . 1.8 no
    C3 C4 C5 C6 . . . . -0.4(4) no
    C3 C4 C5 H5 . . . . 179.6 no
    H4 C4 C5 C6 . . . . 179.6 no
    H4 C4 C5 H5 . . . . -0.4 no
    C4 C5 C6 C1 . . . . -0.7(4) no
    C4 C5 C6 H6 . . . . 179.3 no
    H5 C5 C6 C1 . . . . 179.3 no
    H5 C5 C6 H6 . . . . -0.7 no
    C1 C7 C8 C9 . . . . -177.22(19) no
    C1 C7 C8 H8 . . . . 2.8 no
    C1 C7 C12 C11 . . . . 178.4(2) no
    C1 C7 C12 H12 . . . . -1.6 no
    C8 C7 C12 C11 . . . . 0.6(4) no
    C8 C7 C12 H12 . . . . -179.4 no
    C12 C7 C8 C9 . . . . 0.7(4) no
    C12 C7 C8 H8 . . . . -179.3 no
    C7 C8 C9 C10 . . . . -0.5(4) no
    C7 C8 C9 C13 . . . . -178.49(19) no
    H8 C8 C9 C10 . . . . 179.5 no
    H8 C8 C9 C13 . . . . 1.5 no
    C8 C9 C10 C11 . . . . -1.0(3) no
    C8 C9 C10 C20 . . . . 172.06(19) no
    C8 C9 C13 C14 . . . . 129.7(2) no
    C8 C9 C13 C18 . . . . -48.4(3) no
    C10 C9 C13 C14 . . . . -48.3(4) no
    C10 C9 C13 C18 . . . . 133.6(2) no
    C13 C9 C10 C11 . . . . 176.98(19) no
    C13 C9 C10 C20 . . . . -10.0(4) no
    C9 C10 C11 C12 . . . . 2.2(4) no
    C9 C10 C11 H11 . . . . -177.8 no
    C9 C10 C20 O26 . . . . -44.3(4) no
    C9 C10 C20 C21 . . . . 137.2(2) no
    C11 C10 C20 O26 . . . . 128.6(3) no
    C11 C10 C20 C21 . . . . -49.8(3) no
    C20 C10 C11 C12 . . . . -170.9(2) no
    C20 C10 C11 H11 . . . . 9.0 no
    C10 C11 C12 C7 . . . . -2.1(4) no
    C10 C11 C12 H12 . . . . 177.9 no
    H11 C11 C12 C7 . . . . 177.9 no
    H11 C11 C12 H12 . . . . -2.0 no
    C9 C13 C14 C15 . . . . 179.61(19) no
    C9 C13 C14 H14 . . . . -0.4 no
    C9 C13 C18 C17 . . . . 179.93(19) no
    C9 C13 C18 H18 . . . . -0.1 no
    C14 C13 C18 C17 . . . . 1.8(4) no
    C14 C13 C18 H18 . . . . -178.2 no
    C18 C13 C14 C15 . . . . -2.3(4) no
    C18 C13 C14 H14 . . . . 177.7 no
    C13 C14 C15 C16 . . . . 1.1(4) no
    C13 C14 C15 C22A . . . . -177.7(2) no
    C13 C14 C15 C22B . . . . -177.7(2) no
    H14 C14 C15 C16 . . . . -178.9 no
    H14 C14 C15 C22A . . . . 2.3 no
    H14 C14 C15 C22B . . . . 2.3 no
    C14 C15 C16 C17 . . . . 0.6(4) no
    C14 C15 C16 H16 . . . . -179.4 no
    C14 C15 C22A O27A . . . . 164.9(2) no
    C14 C15 C22A N23A . . . . -14.1(4) no
    C14 C15 C22B O27B . . . . 2.7(4) no
    C14 C15 C22B N23B . . . . -175.4(2) no
    C16 C15 C22A O27A . . . . -14.0(4) no
    C16 C15 C22A N23A . . . . 167.0(2) no
    C22A C15 C16 C17 . . . . 179.4(2) no
    C22A C15 C16 H16 . . . . -0.6 no
    C16 C15 C22B O27B . . . . -176.1(3) no
    C16 C15 C22B N23B . . . . 5.8(4) no
    C22B C15 C16 C17 . . . . 179.4(2) no
    C22B C15 C16 H16 . . . . -0.6 no
    C15 C16 C17 C18 . . . . -1.1(4) no
    C15 C16 C17 H17 . . . . 178.9 no
    H16 C16 C17 C18 . . . . 178.9 no
    H16 C16 C17 H17 . . . . -1.1 no
    C16 C17 C18 C13 . . . . -0.1(4) no
    C16 C17 C18 H18 . . . . 179.9 no
    H17 C17 C18 C13 . . . . 179.9 no
    H17 C17 C18 H18 . . . . -0.1 no
    O26 C20 C21 H21A . . . . 121.5 no
    O26 C20 C21 H21B . . . . 1.5 no
    O26 C20 C21 H21C . . . . -118.5 no
    C10 C20 C21 H21A . . . . -60.1 no
    C10 C20 C21 H21B . . . . 179.9 no
    C10 C20 C21 H21C . . . . 59.9 no
loop_
    _geom_hbond_atom_site_label_D
    _geom_hbond_atom_site_label_H
    _geom_hbond_atom_site_label_A
    _geom_hbond_site_symmetry_D
    _geom_hbond_site_symmetry_H
    _geom_hbond_site_symmetry_A
    _geom_hbond_distance_DH
    _geom_hbond_distance_HA
    _geom_hbond_distance_DA
    _geom_hbond_angle_DHA
    _geom_hbond_publ_flag
    O25A H25A O27A . . 2_655 0.84 1.72 2.544(9) 167.78 yes
    O25B H25B O27B . . 2_655 0.84 1.72 2.546(8) 167.35 yes
    N23A H23A O24A . . 2_645 0.88 1.80 2.661(8) 166.13 yes
    N23B H23C O24B . . 2_645 0.88 1.83 2.667(10) 160.89 yes
_iucr_refine_instructions_details
;
TITL 4-acetyl-3-carbamoyl-[1,1:3,1-terphenyl]-2-carboxylic acid
CELL  0.71069 13.07600 20.58120 6.72460 90.000 104.103 90.000
ZERR  4 0.00360 0.00430 0.00250 0.000 0.025 0.000
LATT 1
SYMM    -X, .50+Y, .50-Z
SFAC C H N O
UNIT 88 68 4 16
SHEL 99999.000000 0.000000
L.S. 20
FMAP 2
PLAN -25
WPDB -2
HTAB
ACTA
TEMP -173.0
SIZE 0.380 0.250 0.200
EXYZ C22A C22B
EADP C22A C22B
EXYZ C19A C19B
EADP C19A C19B
SADI 0.0001 N23A O27A N23B O27B
SADI 0.0001 O24A O25A O24B O25B
SADI 0.001 C19A O24A C19B O24B
SADI 0.001 C19A O25A C19B O25B
SADI 0.0001 C15 N23A C15 O27B
SADI 0.0001 C15 O27A C15 N23B
DFIX 1.32 0.0001 C22A N23A C22B N23B
DFIX 1.25 0.0001 C22A O27A C22B O27B
WGHT    0.049500    0.601800
FVAR       0.60475   0.55784
C1    1    0.129689    0.091056    0.846214    11.00000    0.03663    0.02797 =
         0.04044   -0.00074    0.01477    0.00459
C2    1    0.162629    0.149629    0.773467    11.00000    0.04026    0.02929 =
         0.04394   -0.00118    0.01811    0.00536
C3    1    0.101446    0.178275    0.597029    11.00000    0.05239    0.03364 =
         0.04795    0.00233    0.01994    0.00966
AFIX  43
H3    2    0.122940    0.218592    0.551634    11.00000   -1.20000
AFIX   0
C4    1    0.010105    0.149230    0.486681    11.00000    0.04890    0.04831 =
         0.04319    0.00418    0.01098    0.01822
AFIX  43
H4    2   -0.029858    0.168723    0.364215    11.00000   -1.20000
AFIX   0
C5    1   -0.022596    0.091761    0.555620    11.00000    0.03773    0.04985 =
         0.05012   -0.00268    0.00740    0.00477
AFIX  43
H5    2   -0.085638    0.071595    0.480879    11.00000   -1.20000
AFIX   0
C6    1    0.035875    0.063291    0.733027    11.00000    0.03830    0.03786 =
         0.04897   -0.00098    0.01440   -0.00033
AFIX  43
H6    2    0.011777    0.023866    0.779340    11.00000   -1.20000
AFIX   0
C7    1    0.185761    0.059113    1.040393    11.00000    0.03291    0.02824 =
         0.04030   -0.00021    0.01461   -0.00141
C8    1    0.200380   -0.007956    1.043991    11.00000    0.03530    0.02653 =
         0.03423   -0.00691    0.01038   -0.00506
AFIX  43
H8    2    0.176829   -0.031678    0.920077    11.00000   -1.20000
AFIX   0
C9    1    0.248021   -0.041510    1.221565    11.00000    0.03304    0.02572 =
         0.03508   -0.00301    0.01002   -0.00272
C10   1    0.283674   -0.006261    1.405084    11.00000    0.03237    0.03010 =
         0.03563   -0.00719    0.00748   -0.00271
C11   1    0.271027    0.061218    1.400140    11.00000    0.04238    0.03281 =
         0.04148   -0.01387    0.00985   -0.00538
AFIX  43
H11   2    0.297067    0.085557    1.522011    11.00000   -1.20000
AFIX   0
C12   1    0.221763    0.093253    1.222988    11.00000    0.04144    0.02381 =
         0.04819   -0.00624    0.01450   -0.00157
AFIX  43
H12   2    0.212239    0.138983    1.225243    11.00000   -1.20000
AFIX   0
C13   1    0.262525   -0.113047    1.208823    11.00000    0.04485    0.02671 =
         0.02723   -0.00380    0.01030   -0.00303
C14   1    0.358916   -0.141969    1.289372    11.00000    0.04671    0.03034 =
         0.02871   -0.00408    0.01213   -0.00128
AFIX  43
H14   2    0.417661   -0.115934    1.353745    11.00000   -1.20000
AFIX   0
C15   1    0.370900   -0.209103    1.277149    11.00000    0.05521    0.03028 =
         0.03029    0.00221    0.01933    0.00527
C16   1    0.286185   -0.247350    1.180428    11.00000    0.06327    0.02436 =
         0.03785   -0.00412    0.02428   -0.00146
AFIX  43
H16   2    0.294015   -0.293113    1.173055    11.00000   -1.20000
AFIX   0
C17   1    0.190202   -0.218425    1.094754    11.00000    0.05796    0.03036 =
         0.03792   -0.00556    0.01666   -0.00963
AFIX  43
H17   2    0.132176   -0.244350    1.026189    11.00000   -1.20000
AFIX   0
C18   1    0.178127   -0.151821    1.108301    11.00000    0.04517    0.03307 =
         0.03000   -0.00266    0.00856   -0.00315
AFIX  43
H18   2    0.111854   -0.132380    1.048679    11.00000   -1.20000
AFIX   0
C20   1    0.322979   -0.039632    1.606621    11.00000    0.04218    0.03233 =
         0.03670   -0.00997    0.00727    0.00453
C21   1    0.420169   -0.013942    1.752017    11.00000    0.06115    0.05564 =
         0.04930   -0.00861   -0.00846   -0.00339
AFIX 137
H21A  2    0.479503   -0.015712    1.686922    11.00000   -1.20000
H21B  2    0.436281   -0.040469    1.876798    11.00000   -1.20000
H21C  2    0.408291    0.031157    1.787428    11.00000   -1.20000
AFIX   0
PART 1
C19A  1    0.265954    0.180318    0.868240    21.00000    0.04817    0.03008 =
         0.04181   -0.00140    0.02119   -0.00077
O25A  4    0.345964    0.142910    0.941512    21.00000    0.05614    0.04444 =
         0.07177    0.01854    0.02209    0.00969
AFIX 147
H25A  2    0.400708    0.165595    0.978596    21.00000   -1.20000
AFIX   0
PART 2
C19B  1    0.265954    0.180318    0.868240   -21.00000    0.04817    0.03008 =
         0.04181   -0.00140    0.02119   -0.00077
O25B  4    0.272260    0.243138    0.870235   -21.00000    0.02338    0.02665 =
         0.03605    0.02415    0.00747    0.00692
AFIX 147
H25B  2    0.333946    0.254468    0.928925   -21.00000   -1.20000
AFIX   0
PART 1
C22A  1    0.474050   -0.238972    1.371604    21.00000    0.06068    0.03537 =
         0.03304    0.00116    0.02665    0.00721
N23A  3    0.555103   -0.198993    1.423948    21.00000    0.04149    0.02760 =
         0.01923    0.00848    0.00814    0.01045
AFIX  93
H23A  2    0.618087   -0.214255    1.482670    21.00000   -1.20000
H23B  2    0.546154   -0.157079    1.400121    21.00000   -1.20000
AFIX   0
PART 2
C22B  1    0.474050   -0.238972    1.371604   -21.00000    0.06068    0.03537 =
         0.03304    0.00116    0.02665    0.00721
N23B  3    0.481307   -0.301983    1.341093   -21.00000    0.05752    0.02935 =
         0.03412    0.00353    0.03695    0.01744
AFIX  93
H23C  2    0.541376   -0.322302    1.390154   -21.00000   -1.20000
H23D  2    0.426075   -0.323672    1.271692   -21.00000   -1.20000
AFIX   0
PART 1
O24A  4    0.271160    0.240592    0.871157    21.00000    0.07524    0.02598 =
         0.05904   -0.01857    0.01606   -0.00526
PART 2
O24B  4    0.343366    0.144073    0.927970   -21.00000    0.02078    0.01082 =
         0.09184   -0.01129    0.02009   -0.00534
PART 1
O27A  4    0.481664   -0.298920    1.401337    21.00000    0.06268    0.03091 =
         0.05092    0.00639    0.04343    0.01622
PART 2
O27B  4    0.549610   -0.205529    1.468817   -21.00000    0.05284    0.04567 =
         0.01771    0.00227    0.00757    0.01099
PART 0
O26   4    0.275562   -0.085821    1.653056    11.00000    0.05004    0.03780 =
         0.03818   -0.00182    0.01140    0.00199
HKLF 4
REM  4-acetyl-3-carbamoyl-[1,1:3,1-terphenyl]-2-carboxylic acid
REM R1 =  0.0498 for   2389 Fo > 4sig(Fo)  and  0.1094 for all   4026 data
REM    284 parameters refined using     10 restraints
END
WGHT      0.0495      0.6017
REM Highest difference peak  0.226,  deepest hole -0.345,  1-sigma level  0.045
Q1    1   0.5410 -0.2253  1.4025  11.00000  0.05    0.23
Q2    1   0.4718  0.1999  1.0849  11.00000  0.05    0.21
Q3    1   0.2507 -0.0299  1.3274  11.00000  0.05    0.21
Q4    1   0.4817 -0.2688  1.3624  11.00000  0.05    0.21
Q5    1   0.4418 -0.3099  1.3217  11.00000  0.05    0.20
Q6    1   0.5679 -0.1895  1.3550  11.00000  0.05    0.20
Q7    1   0.4861 -0.2985  1.2652  11.00000  0.05    0.19
Q8    1   0.4204 -0.1834  1.0251  11.00000  0.05    0.19
Q9    1   0.5316 -0.1802  1.4308  11.00000  0.05    0.19
Q10   1   0.4801 -0.2919  1.4746  11.00000  0.05    0.18
Q11   1   0.3034 -0.1258  1.3226  11.00000  0.05    0.18
Q12   1   0.5216 -0.2119  1.4968  11.00000  0.05    0.18
Q13   1   0.0284  0.1160  0.5444  11.00000  0.05    0.17
Q14   1   0.3762 -0.1786  1.2467  11.00000  0.05    0.17
Q15   1   0.2539 -0.0766  1.2270  11.00000  0.05    0.17
Q16   1   0.4592  0.0295  1.7433  11.00000  0.05    0.16
Q17   1   0.2705 -0.0265  1.1283  11.00000  0.05    0.16
Q18   1   0.3971 -0.0288  1.6155  11.00000  0.05    0.16
Q19   1   0.4618  0.0099  1.6494  11.00000  0.05    0.16
Q20   1   0.1580  0.0732  0.9574  11.00000  0.05    0.15
Q21   1   0.4856 -0.1376  1.5145  11.00000  0.05    0.15
Q22   1   0.5025 -0.0979  1.2830  11.00000  0.05    0.15
Q23   1   0.3489  0.1847  1.2066  11.00000  0.05    0.15
Q24   1   0.3981  0.3001  1.0067  11.00000  0.05    0.15
Q25   1   0.3165  0.0271  1.4135  11.00000  0.05    0.15
;
