# Supplementary material for: 4′-Acetyl-3′′-carbamoyl-[1,1′:3′,1′′-terphen­yl]-2-carb­oxy­lic acid
Source: Acta Crystallogr Sect E Struct Rep Online. 2013 Sep 28;69(Pt 10):o1596. doi: 10.1107/S1600536813026482 (PMC3790450; doi:10.1107/S1600536813026482)
Supplement: Supplementary file 2 [file e-69-o1596-Isup2.hkl]

# 
# h,k,l, Fc-squared, Fo-squared, sigma(Fo-squared) and status flag 
# 
data_I
_shelx_title ' 4-acetyl-3-carbamoyl-[1,1:3,1-terphenyl]-2-carboxylic acid' 
_shelx_refln_list_code          4 
_shelx_F_calc_maximum      226.39 
_exptl_crystal_F_000       752.00 
_reflns_d_resolution_high  0.7694 
 
loop_ 
 _symmetry_equiv_pos_as_xyz 
 'x, y, z' 
 '-x, y+1/2, -z+1/2' 
 '-x, -y, -z' 
 'x, -y-1/2, z-1/2' 
 
_cell_length_a    13.0760 
_cell_length_b    20.5812 
_cell_length_c     6.7246 
_cell_angle_alpha  90.000 
_cell_angle_beta  104.103 
_cell_angle_gamma  90.000 
 
_shelx_F_squared_multiplier     1.000 
 
loop_ 
 _refln_index_h 
 _refln_index_k 
 _refln_index_l 
 _refln_F_squared_calc 
 _refln_F_squared_meas 
 _refln_F_squared_sigma 
 _refln_observed_status 
   2   0   0    20112.61    18211.90     53.40 o 
   3   0   0      163.01      149.96      4.50 o 
   4   0   0    10768.26    10830.90    159.79 o 
   5   0   0      124.02      142.90      5.91 o 
   6   0   0      221.32      274.71     12.82 o 
   7   0   0     1469.39     1403.10     39.11 o 
   8   0   0      239.97      232.65      8.50 o 
   9   0   0      317.33      322.46     16.04 o 
  10   0   0       42.43       29.75      5.06 o 
  11   0   0     1426.39     1416.55     31.81 o 
  12   0   0       11.11       14.53      5.22 o 
  13   0   0      715.65      700.89     17.57 o 
  14   0   0        0.57        2.23      7.79 o 
  15   0   0       39.53       41.01     12.19 o 
  16   0   0       19.81       35.33     11.98 o 
   2   1   0     1745.26     1772.66     17.78 o 
   3   1   0       66.13       75.81      3.90 o 
   4   1   0      167.09      152.03      5.01 o 
   5   1   0       56.60       41.42      3.13 o 
   6   1   0      282.84      280.52     12.65 o 
   7   1   0      271.35      288.25      8.08 o 
   8   1   0        5.27       13.78      3.91 o 
   9   1   0        1.24        3.76      7.96 o 
  10   1   0      373.13      381.53     11.69 o 
  11   1   0      222.30      216.90     14.25 o 
  12   1   0       66.20       61.84      5.97 o 
  13   1   0       11.06        7.78      6.82 o 
  14   1   0        0.70        3.92      8.12 o 
  15   1   0        0.28       12.82      8.55 o 
  16   1   0       29.16       45.80     21.18 o 
   1   2   0     4875.02     4596.30     40.97 o 
   2   2   0     3196.31     3327.10     53.63 o 
   3   2   0     1374.53     1500.04     14.69 o 
   4   2   0      154.53      147.00      4.94 o 
   5   2   0     1502.48     1497.25     13.18 o 
   6   2   0      342.70      334.84      8.45 o 
   7   2   0       96.23      104.54      5.07 o 
   8   2   0      230.43      241.22      8.74 o 
   9   2   0       30.21       22.03      4.79 o 
  10   2   0       37.65       44.93      5.30 o 
  11   2   0      357.00      356.40     11.84 o 
  12   2   0        2.92        0.73      7.54 o 
  13   2   0       40.97       45.89      6.62 o 
  14   2   0        1.69       10.93      8.15 o 
  15   2   0        3.07       11.75      8.80 o 
  16   2   0        1.33      -16.58     28.46 o 
   1   3   0       24.09       14.37      2.04 o 
   2   3   0     2580.05     2582.60     37.24 o 
   3   3   0      965.71      952.46     19.58 o 
   4   3   0     1853.36     1708.62     18.14 o 
   5   3   0     2082.15     2189.60     22.66 o 
   6   3   0      890.56      908.86     11.88 o 
   7   3   0      977.76     1024.79     14.86 o 
   8   3   0      421.25      406.93     13.07 o 
   9   3   0        0.14        5.28      5.83 o 
  10   3   0        3.09       -6.56      6.56 o 
  11   3   0      255.40      258.30     11.00 o 
  12   3   0      152.62      157.11     14.08 o 
  13   3   0       33.88       35.85      6.52 o 
  14   3   0       12.98        5.38      7.85 o 
  15   3   0        3.37       14.87      7.22 o 
  16   3   0       42.26       49.98      8.12 o 
   0   4   0      391.55      447.69      7.57 o 
   1   4   0     8615.60     8723.05     42.82 o 
   2   4   0      106.20       87.92      8.37 o 
   3   4   0     1143.41     1190.64     10.22 o 
   4   4   0     2041.95     2227.02     21.18 o 
   5   4   0      828.53      857.20     10.81 o 
   6   4   0      805.43      876.81     11.83 o 
   7   4   0      103.74      103.86      6.81 o 
   8   4   0      488.14      524.03     11.14 o 
   9   4   0      251.12      237.47      9.47 o 
  10   4   0      330.91      328.05     13.74 o 
  11   4   0        0.14        5.10      6.68 o 
  12   4   0      143.45      139.50      7.84 o 
  13   4   0        3.78        6.05      6.24 o 
  14   4   0        0.03       -8.46      8.46 o 
  15   4   0       13.16       18.44      7.96 o 
  16   4   0        4.11        4.80     10.76 o 
   1   5   0     1632.93     1493.79     17.09 o 
   2   5   0     1032.70      953.81      9.15 o 
   3   5   0       77.37       76.97      4.43 o 
   4   5   0      155.22      158.67      5.64 o 
   5   5   0       67.80       83.41      5.45 o 
   6   5   0      321.57      309.18      9.53 o 
   7   5   0       82.55       68.03     12.36 o 
   8   5   0      348.09      331.57     10.68 o 
   9   5   0        0.93       -1.10      6.50 o 
  10   5   0      118.42      121.20      6.95 o 
  11   5   0       26.08       23.64      5.19 o 
  12   5   0       65.02       69.60      6.34 o 
  13   5   0       68.01       85.54      6.67 o 
  14   5   0       24.32        7.92      8.89 o 
  15   5   0       28.19       18.68      7.44 o 
  16   5   0        1.25        1.86     11.09 o 
   0   6   0      205.31      235.10      7.71 o 
   1   6   0      594.36      534.51     14.78 o 
   2   6   0     1797.81     1690.67     29.74 o 
   3   6   0      197.84      188.71      5.67 o 
   4   6   0     4117.82     4151.73     65.13 o 
   5   6   0     1250.13     1253.89     13.56 o 
   6   6   0      622.22      613.01     27.41 o 
   7   6   0      450.92      478.82     10.74 o 
   8   6   0      306.01      317.77      9.80 o 
   9   6   0      262.72      254.87     14.08 o 
  10   6   0        6.89        9.51      6.77 o 
  11   6   0       46.66       42.01     10.70 o 
  12   6   0      215.61      201.90     11.05 o 
  13   6   0       11.07       15.27      7.05 o 
  14   6   0        3.03        4.76     10.72 o 
  15   6   0       17.16       16.24     14.04 o 
  16   6   0        0.36       -1.03     10.00 o 
   1   7   0        4.29        0.64      3.68 o 
   2   7   0       88.11       97.79      4.83 o 
   3   7   0      197.42      223.36      6.23 o 
   4   7   0      312.28      302.21      7.37 o 
   5   7   0      641.22      684.03     17.81 o 
   6   7   0      159.45      176.17     20.00 o 
   7   7   0        5.37       10.81      4.09 o 
   8   7   0      309.53      293.07      9.80 o 
   9   7   0       17.95       13.12      5.67 o 
  10   7   0      185.98      177.87      9.60 o 
  11   7   0       33.58       39.46      5.68 o 
  12   7   0      344.15      317.37     13.01 o 
  13   7   0       11.93       16.15      7.86 o 
  14   7   0        3.62        3.17      8.69 o 
  15   7   0        4.24       -5.95     10.81 o 
   0   8   0        4.33       -5.33      5.47 o 
   1   8   0      344.18      308.65      6.88 o 
   2   8   0     1668.92     1919.88     21.21 o 
   3   8   0      459.05      545.05      9.18 o 
   4   8   0       37.04       47.44      4.65 o 
   5   8   0       16.20        8.26      4.33 o 
   6   8   0       96.37       90.29      7.10 o 
   7   8   0       27.65       22.59      9.60 o 
   8   8   0        0.63       -7.23     11.72 o 
   9   8   0        5.73        0.64      6.51 o 
  10   8   0       21.24       21.98      5.88 o 
  11   8   0       12.57        8.95      5.96 o 
  12   8   0        0.13       -6.35      9.54 o 
  13   8   0        0.02       -6.38      8.30 o 
  14   8   0      204.98      230.59     26.93 o 
  15   8   0       26.61       27.09      8.60 o 
   1   9   0     1107.29     1206.35     12.46 o 
   2   9   0      228.71      238.47      8.57 o 
   3   9   0       70.13       71.40      7.33 o 
   4   9   0      836.26      813.27     16.02 o 
   5   9   0      153.34      206.23      7.26 o 
   6   9   0      162.73      178.61      7.90 o 
   7   9   0       46.37       52.83      4.79 o 
   8   9   0      154.57      156.02     13.26 o 
   9   9   0      117.09      112.72     14.11 o 
  10   9   0      146.82      133.89      6.64 o 
  11   9   0        0.13       -6.78      7.78 o 
  12   9   0        7.42       17.23      6.63 o 
  13   9   0       43.70       29.50      6.65 o 
  14   9   0        0.00       -5.44      8.98 o 
  15   9   0       81.48       61.24     14.15 o 
   0  10   0      220.35      188.91      9.65 o 
   1  10   0      495.44      625.15      9.96 o 
   2  10   0     1051.40     1241.39     14.97 o 
   3  10   0     1393.92     1424.66     15.06 o 
   4  10   0      144.62      152.81      6.84 o 
   5  10   0        1.09        0.58      5.06 o 
   6  10   0      951.96      950.59     22.00 o 
   7  10   0        5.58        8.18      6.42 o 
   8  10   0       33.64       34.67      6.18 o 
   9  10   0       66.69       84.25     14.53 o 
  10  10   0      136.41      130.27      9.56 o 
  11  10   0       75.12       77.25      6.30 o 
  12  10   0      305.68      296.03     12.97 o 
  13  10   0        3.38       -6.60      8.36 o 
  14  10   0       59.31       64.29     14.44 o 
  15  10   0        1.32        7.30      9.99 o 
   1  11   0     3033.34     3265.57     31.44 o 
   2  11   0        4.09       10.64      3.80 o 
   3  11   0      278.55      330.24      8.76 o 
   4  11   0      102.91      113.62      6.73 o 
   5  11   0       31.63       33.17      4.14 o 
   6  11   0      199.34      245.19      9.34 o 
   7  11   0        0.68        5.21      7.87 o 
   8  11   0      165.94      182.44      9.42 o 
   9  11   0       62.46       34.39     11.57 o 
  10  11   0       40.53       37.10      5.61 o 
  11  11   0        0.15       -1.29      7.41 o 
  12  11   0       98.25      123.27     24.46 o 
  13  11   0       76.65       53.77      7.09 o 
  14  11   0       61.64       51.29      8.82 o 
  15  11   0        6.72       17.83      8.04 o 
   0  12   0      794.86      715.10     16.79 o 
   1  12   0     1336.32     1466.00     16.22 o 
   2  12   0      801.05      864.38     12.81 o 
   3  12   0       29.06       29.70      8.05 o 
   4  12   0      467.58      416.09     10.48 o 
   5  12   0      157.71      152.51      8.03 o 
   6  12   0      234.03      241.77      9.23 o 
   7  12   0      762.00      725.37     14.90 o 
   8  12   0        1.76        0.37      7.62 o 
   9  12   0      132.90      120.36     15.94 o 
  10  12   0      162.76      161.45     10.30 o 
  11  12   0       22.54       30.47     12.41 o 
  12  12   0      118.13      134.30      7.97 o 
  13  12   0       48.99       37.39      7.15 o 
  14  12   0       62.60       67.33      8.45 o 
   1  13   0       12.44       14.61      3.87 o 
   2  13   0      177.85      146.23      9.39 o 
   3  13   0        0.14        6.47      5.58 o 
   4  13   0        0.13       -6.11      6.11 o 
   5  13   0      322.99      302.96     10.20 o 
   6  13   0       22.05       13.50      6.98 o 
   7  13   0      766.84      758.21     15.78 o 
   8  13   0      255.17      262.95     11.10 o 
   9  13   0       23.65       25.37      6.75 o 
  10  13   0        0.15       -6.20      7.59 o 
  11  13   0        0.41        4.73      8.91 o 
  12  13   0       68.18       83.42     18.31 o 
  13  13   0        2.76        0.12     10.10 o 
  14  13   0        3.72        8.95      7.92 o 
   0  14   0      587.07      577.10     17.20 o 
   1  14   0        2.41       -1.98      5.64 o 
   2  14   0      152.97      129.70      8.03 o 
   3  14   0        8.69        6.41      6.13 o 
   4  14   0      561.82      572.41     12.64 o 
   5  14   0     1045.82     1038.21     16.64 o 
   6  14   0     1423.36     1425.46     20.14 o 
   7  14   0      254.41      245.63     11.23 o 
   8  14   0      122.77      113.89     10.76 o 
   9  14   0       21.75       33.31      5.53 o 
  10  14   0        0.95       -5.52      8.17 o 
  11  14   0       93.64       93.52      7.02 o 
  12  14   0       17.16       16.37      8.44 o 
  13  14   0       28.21       17.27      8.65 o 
  14  14   0       36.82       47.53     19.10 o 
   1  15   0      309.41      296.71     10.19 o 
   2  15   0       15.86       10.97      5.26 o 
   3  15   0       52.25       48.42      5.03 o 
   4  15   0        9.39        3.82      6.90 o 
   5  15   0       45.23       46.91      5.56 o 
   6  15   0      114.02      113.50      6.41 o 
   7  15   0       12.30       10.05      7.87 o 
   8  15   0      162.23      180.87     10.30 o 
   9  15   0      203.36      196.57     11.28 o 
  10  15   0      228.88      220.79     11.79 o 
  11  15   0       84.12       78.22      7.10 o 
  12  15   0      297.09      361.05     28.07 o 
  13  15   0       15.93        0.72     10.90 o 
   0  16   0        4.00       13.73      6.29 o 
   1  16   0      130.94      133.64      8.50 o 
   2  16   0       12.32        4.80      5.19 o 
   3  16   0       23.10       11.50      7.30 o 
   4  16   0      345.53      325.29     21.27 o 
   5  16   0      457.62      445.26     13.08 o 
   6  16   0      441.57      426.95     14.33 o 
   7  16   0      114.24      120.26      7.34 o 
   8  16   0       24.09       37.21      5.63 o 
   9  16   0      189.21      178.02     13.64 o 
  10  16   0       14.80       14.34      8.65 o 
  11  16   0      102.53      101.21      7.78 o 
  12  16   0       46.16       47.97      9.36 o 
  13  16   0       87.90       85.54      8.56 o 
   1  17   0       69.92       68.73      8.09 o 
   2  17   0        0.07       -9.50      9.50 o 
   3  17   0       93.76       90.25      5.87 o 
   4  17   0       51.80       50.86      7.90 o 
   5  17   0        0.05       -5.63      7.61 o 
   6  17   0       30.29       28.80      5.69 o 
   7  17   0        8.93        8.84      6.08 o 
   8  17   0        2.52        4.13      7.35 o 
   9  17   0       18.81       18.00      9.09 o 
  10  17   0        3.39       -5.76      8.91 o 
  11  17   0      114.81      133.37      8.89 o 
  12  17   0       38.67       47.73      7.82 o 
   0  18   0      425.04      464.48     18.87 o 
   1  18   0      293.02      287.02     10.76 o 
   2  18   0       55.58       37.78      5.29 o 
   3  18   0      119.40      115.36      6.34 o 
   4  18   0       11.50       16.26      6.71 o 
   5  18   0      157.52      164.30     10.34 o 
   6  18   0       52.28       46.32      7.18 o 
   7  18   0       16.71       18.51      5.82 o 
   8  18   0       92.02      104.67      7.70 o 
   9  18   0       80.19       63.38      6.87 o 
  10  18   0       74.85       74.42     11.76 o 
  11  18   0        4.49        7.00     11.57 o 
  12  18   0        0.04       -6.10     10.34 o 
   1  19   0        2.54       -1.92      7.40 o 
   2  19   0       18.11       -3.87      7.53 o 
   3  19   0        2.27       -6.39      7.34 o 
   4  19   0      306.96      281.53     12.10 o 
   5  19   0       68.25       72.30      6.40 o 
   6  19   0        3.22        4.68      7.96 o 
   7  19   0        7.28        6.58      9.09 o 
   8  19   0       20.67       17.20      6.19 o 
   9  19   0       40.15       71.75     15.50 o 
  10  19   0       84.91       95.04      8.32 o 
  11  19   0       14.45        0.46     10.74 o 
   0  20   0     1547.56     1315.01     30.92 o 
   1  20   0       79.67       67.31      9.52 o 
   2  20   0       53.10       49.83      6.22 o 
   3  20   0        3.73       -4.33      7.41 o 
   4  20   0       55.84       49.97      8.18 o 
   5  20   0       13.27        8.60      8.30 o 
   6  20   0      214.40      220.66     12.27 o 
   7  20   0       13.56        1.76      8.68 o 
   8  20   0        0.11       -3.73     16.27 o 
   9  20   0        5.63       14.57      7.69 o 
  10  20   0       10.21       21.22     12.22 o 
   1  21   0        0.29        4.31      7.15 o 
   2  21   0        0.42       -5.69      7.71 o 
   3  21   0        7.24        9.91      7.95 o 
   4  21   0        4.03       -8.27      8.27 o 
   5  21   0        5.43       13.60      8.12 o 
   6  21   0       29.54       45.77      6.65 o 
   7  21   0      122.92      114.46      7.68 o 
   8  21   0       27.84       12.95     10.33 o 
   9  21   0       11.75       18.77      8.26 o 
  10  21   0       12.96       12.42     10.85 o 
   0  22   0       37.23       54.49      8.37 o 
   1  22   0       81.91       65.39      6.73 o 
   2  22   0      157.84      133.60      7.27 o 
   3  22   0       14.85        2.27      8.93 o 
   4  22   0       26.56       32.50      6.88 o 
   5  22   0        1.31       -5.61     10.01 o 
   6  22   0        2.34        5.01      9.68 o 
   7  22   0       18.13       27.24     10.27 o 
   8  22   0       28.70       29.12      9.95 o 
   9  22   0      128.04      180.24     17.19 o 
   1  23   0      220.63      192.51     13.85 o 
   2  23   0        1.18       -1.76      7.80 o 
   3  23   0       33.32       28.70      6.29 o 
   4  23   0       38.42       44.38      6.63 o 
   5  23   0       16.90       13.25      8.61 o 
   6  23   0        7.57       -0.64     10.20 o 
   7  23   0       13.06       11.79      8.56 o 
   8  23   0        0.12       19.53     10.66 o 
   0  24   0        0.06       10.66     11.81 o 
   1  24   0       48.56       44.59      6.89 o 
   2  24   0       27.63       30.11      6.16 o 
   3  24   0        3.84       -9.75      9.75 o 
   4  24   0       42.55       33.88      7.16 o 
   5  24   0      107.55      133.80     11.57 o 
   6  24   0       70.01       82.38      8.93 o 
   7  24   0        8.66       10.83     10.21 o 
   1  25   0       38.10       63.00      7.40 o 
   2  25   0       41.79       47.73      7.50 o 
   3  25   0        1.26        2.42      9.55 o 
   4  25   0       30.47       18.55     10.70 o 
   5  25   0        0.48        6.88      9.48 o 
   0  26   0       30.39       37.19     11.10 o 
   1  26   0        5.72       -5.49     10.23 o 
   2  26   0        0.03       -2.75      9.99 o 
   3  26   0        4.53      -10.91     10.91 o 
 -16   1   1       35.87       23.60     10.17 o 
 -15   1   1        9.74       14.82     12.52 o 
 -14   1   1        0.01       -1.91     11.16 o 
 -13   1   1       63.73       54.41      9.05 o 
 -12   1   1       32.31       34.86      7.60 o 
 -11   1   1        3.66        3.66      9.71 o 
 -10   1   1      188.69      209.34     12.55 o 
  -9   1   1       31.78       17.28      4.60 o 
  -8   1   1      758.16      708.31     22.98 o 
  -7   1   1     3645.50     3821.80     53.44 o 
  -6   1   1     2606.53     2565.03     25.89 o 
  -5   1   1     2963.29     2931.12     25.07 o 
  -4   1   1     2982.77     2928.65     40.43 o 
  -3   1   1    32072.64    30709.33    113.65 o 
  -2   1   1     1237.44     1296.93     17.23 o 
  -1   1   1      464.01      435.63      7.14 o 
   0   1   1      135.31      123.62      4.79 o 
   1   1   1      353.95      321.20      6.70 o 
   2   1   1     1634.05     1537.85     14.67 o 
   3   1   1      131.18      101.29      4.61 o 
   4   1   1      546.56      561.78     10.29 o 
   5   1   1      690.88      673.29     10.29 o 
   6   1   1       76.96       82.00      5.11 o 
   7   1   1      237.44      214.53      7.80 o 
   8   1   1       12.72       -0.90      6.30 o 
   9   1   1        2.48       -6.67      8.53 o 
  10   1   1       90.03       82.88      8.48 o 
  11   1   1        6.35        0.52     10.39 o 
  12   1   1        2.11        1.15     10.39 o 
  13   1   1       14.29       30.62      8.18 o 
  14   1   1       29.69       37.95      9.02 o 
  15   1   1       15.01       19.25     13.75 o 
 -16   2   1       12.28        4.59     15.23 o 
 -15   2   1        0.32      -11.89     11.89 o 
 -14   2   1      136.02      160.15     14.82 o 
 -13   2   1       94.84      101.50      9.43 o 
 -12   2   1       39.48       44.21      7.60 o 
 -11   2   1       25.34       23.13      6.89 o 
 -10   2   1      206.63      230.01     12.93 o 
  -9   2   1       14.80       16.01      4.66 o 
  -8   2   1      312.34      318.21      9.27 o 
  -7   2   1       42.94       51.07      4.03 o 
  -6   2   1     1030.32      966.06     11.94 o 
  -5   2   1      261.89      301.02      8.37 o 
  -4   2   1       93.41      104.89      5.81 o 
  -3   2   1       21.61       17.55      2.74 o 
  -2   2   1     1540.31     1477.21     19.17 o 
  -1   2   1     4072.49     4009.79     40.22 o 
   0   2   1     9418.32     8973.48     57.58 o 
   1   2   1        2.32       14.25      2.95 o 
   2   2   1      738.93      699.41      8.76 o 
   3   2   1      452.34      462.12     10.27 o 
   4   2   1     5789.73     5714.30     48.74 o 
   5   2   1     1187.47     1357.10     14.04 o 
   6   2   1        0.03       -4.77      5.09 o 
   7   2   1        0.25       -2.10      5.24 o 
   8   2   1      111.64      108.80      6.59 o 
   9   2   1      165.20      154.82     12.19 o 
  10   2   1      544.53      510.38     19.69 o 
  11   2   1      122.12      120.75      9.05 o 
  12   2   1        4.48        6.95      7.46 o 
  13   2   1       18.82       14.71     11.59 o 
  14   2   1        0.56       -0.71     12.55 o 
  15   2   1       36.69       52.55      9.82 o 
 -16   3   1       52.69       67.07     10.77 o 
 -15   3   1        0.87        9.93     11.76 o 
 -14   3   1        5.24       -5.25     11.84 o 
 -13   3   1      102.45      111.34      9.57 o 
 -12   3   1       47.53       53.81      7.66 o 
 -11   3   1        0.09      -10.06     10.06 o 
 -10   3   1        2.72       10.61      9.49 o 
  -9   3   1      846.42      840.92     14.69 o 
  -8   3   1        4.48       -5.08      5.60 o 
  -7   3   1        2.41        4.54      3.98 o 
  -6   3   1     3159.80     3227.70     29.74 o 
  -5   3   1     4173.06     4142.90     48.04 o 
  -4   3   1       61.04       61.78      3.21 o 
  -3   3   1     3516.82     3451.59     32.77 o 
  -2   3   1    12787.08    12436.14     79.54 o 
  -1   3   1     3198.28     3287.64     38.64 o 
   0   3   1      341.12      377.03      7.55 o 
   1   3   1      805.48      897.67     11.27 o 
   2   3   1      711.49      650.63     12.73 o 
   3   3   1      225.53      245.03      6.74 o 
   4   3   1      115.08      123.04      5.38 o 
   5   3   1      444.96      476.43      8.91 o 
   6   3   1      424.96      454.98     10.76 o 
   7   3   1       43.29       39.53      5.37 o 
   8   3   1        6.55        8.57      6.59 o 
   9   3   1      152.42      141.94     12.17 o 
  10   3   1      251.27      263.18     14.96 o 
  11   3   1       21.93       28.33      7.49 o 
  12   3   1       25.19       24.44      8.12 o 
  13   3   1       12.54       13.53     11.65 o 
  14   3   1        0.22      -12.39     12.39 o 
  15   3   1        8.41       19.36     13.75 o 
 -16   4   1        4.60      -14.93     14.93 o 
 -15   4   1       24.14       29.72      8.72 o 
 -14   4   1        0.16        2.57     10.94 o 
 -13   4   1       54.35       77.52      9.32 o 
 -12   4   1        7.44        3.31     10.39 o 
 -11   4   1       60.58       52.42      7.93 o 
 -10   4   1        2.78        1.72      9.32 o 
  -9   4   1       15.17       15.97      5.22 o 
  -8   4   1       16.86        8.25      7.72 o 
  -7   4   1      906.31      954.54     13.33 o 
  -6   4   1       30.46       28.99      3.66 o 
  -5   4   1        1.55        3.25      4.40 o 
  -4   4   1       51.22       54.26      3.13 o 
  -3   4   1     1879.22     1913.45     18.40 o 
  -2   4   1    15407.71    14966.76    131.96 o 
  -1   4   1     4843.64     4736.84     34.99 o 
   0   4   1     5358.33     5200.88     36.46 o 
   1   4   1        8.96       -1.91      3.78 o 
   2   4   1      973.96      927.19     18.33 o 
   3   4   1     1671.03     1750.02     15.61 o 
   4   4   1     2605.50     3035.97     76.15 o 
   5   4   1       17.05       36.73      3.46 o 
   6   4   1      144.07      154.45      7.00 o 
   7   4   1      793.43      827.82     29.71 o 
   8   4   1      218.17      254.50      9.38 o 
   9   4   1      169.76      163.84     12.77 o 
  10   4   1       57.69       70.98      8.01 o 
  11   4   1      770.04      750.84     23.13 o 
  12   4   1       49.74       14.68     11.76 o 
  13   4   1       11.31       -8.53     12.44 o 
  14   4   1       72.29       75.74     10.31 o 
  15   4   1        9.61       -5.55     14.46 o 
 -16   5   1        0.62       -1.53     13.29 o 
 -15   5   1        1.84       10.25     11.98 o 
 -14   5   1        1.23       -6.51     11.70 o 
 -13   5   1      231.71      260.74     17.17 o 
 -12   5   1       17.69       14.16     10.75 o 
 -11   5   1       81.50       77.98      8.61 o 
 -10   5   1       10.44       14.36      9.71 o 
  -9   5   1      264.84      274.20     14.08 o 
  -8   5   1      247.15      264.41      9.51 o 
  -7   5   1       33.56       38.17      4.09 o 
  -6   5   1      343.32      404.39     10.10 o 
  -5   5   1      313.90      365.89      8.09 o 
  -4   5   1     5192.87     5152.07     46.95 o 
  -3   5   1       16.44       18.57      2.72 o 
  -2   5   1        1.54        3.78      3.67 o 
  -1   5   1       64.36       63.81      3.71 o 
   0   5   1      191.58      158.32     10.91 o 
   1   5   1      716.12      693.79      8.18 o 
   2   5   1     1026.36     1000.98     10.02 o 
   3   5   1       35.61       38.48      3.08 o 
   4   5   1      486.34      488.17      9.83 o 
   5   5   1     2819.26     3113.46     40.36 o 
   6   5   1       19.78       11.06      4.29 o 
   7   5   1       97.16      113.36      7.40 o 
   8   5   1       25.83       23.13      6.78 o 
   9   5   1      227.11      245.18     13.53 o 
  10   5   1      221.22      238.24     14.82 o 
  11   5   1       21.43       10.86     10.36 o 
  12   5   1        7.38        9.95      7.71 o 
  13   5   1        4.58      -11.81     11.81 o 
  14   5   1        0.07        3.72     11.84 o 
  15   5   1       24.02      -14.87     15.34 o 
 -16   6   1        3.66        8.83     14.03 o 
 -15   6   1       53.31       58.13     10.53 o 
 -14   6   1        3.86      -12.44     12.44 o 
 -13   6   1       59.98       61.96      8.64 o 
 -12   6   1      194.89      206.28     15.28 o 
 -11   6   1        2.77       -2.11     10.12 o 
 -10   6   1        4.84       -0.38     10.06 o 
  -9   6   1       69.08       59.39      7.27 o 
  -8   6   1      543.04      537.16     13.43 o 
  -7   6   1      108.24      122.38      9.19 o 
  -6   6   1      566.56      527.76     17.58 o 
  -5   6   1      108.14       91.38      5.76 o 
  -4   6   1     1759.14     1867.83     15.01 o 
  -3   6   1      495.82      535.98      8.16 o 
  -2   6   1       91.26      114.95      4.90 o 
  -1   6   1       92.49       71.48      6.71 o 
   0   6   1       61.86       64.10      4.34 o 
   1   6   1     1661.62     1746.87     49.70 o 
   2   6   1      185.35      227.26      8.27 o 
   3   6   1      973.81     1111.75     26.80 o 
   4   6   1        5.75        4.18      4.40 o 
   5   6   1      591.88      655.40     19.28 o 
   6   6   1      705.76      828.73     12.87 o 
   7   6   1        1.04       -3.47      5.76 o 
   8   6   1       46.07       36.34      7.38 o 
   9   6   1      131.61      152.25     12.50 o 
  10   6   1       10.64        0.93     10.14 o 
  11   6   1        0.64        2.19     10.06 o 
  12   6   1       17.38       23.38      7.68 o 
  13   6   1        4.05        3.39     11.78 o 
  14   6   1       10.22       17.64     12.30 o 
  15   6   1        0.08        3.20     13.94 o 
 -16   7   1       16.82        9.71     15.20 o 
 -15   7   1        0.01        8.91     12.28 o 
 -14   7   1       57.14       67.21      9.43 o 
 -13   7   1       85.51      100.68      9.49 o 
 -12   7   1       21.84        2.95     11.37 o 
 -11   7   1      151.37      145.33      9.54 o 
 -10   7   1      338.40      335.42     16.46 o 
  -9   7   1      237.73      232.85     14.25 o 
  -8   7   1        2.07       10.09      4.88 o 
  -7   7   1        3.94       -5.55      5.55 o 
  -6   7   1      670.03      732.44     11.82 o 
  -5   7   1      280.52      331.43      8.11 o 
  -4   7   1      228.64      192.18      6.48 o 
  -3   7   1       54.11       59.79      5.61 o 
  -2   7   1       67.77       63.07      7.92 o 
  -1   7   1      267.44      274.41     13.97 o 
   0   7   1      922.09      950.50     10.19 o 
   1   7   1      672.59      696.25      9.27 o 
   2   7   1      196.31      177.65      5.90 o 
   3   7   1      490.86      435.37      8.39 o 
   4   7   1     1549.22     1542.49     15.30 o 
   5   7   1      329.10      347.61      8.81 o 
   6   7   1      198.92      206.99      8.02 o 
   7   7   1       50.12       50.82      7.67 o 
   8   7   1      212.71      193.12     12.58 o 
   9   7   1        0.87       14.22      9.54 o 
  10   7   1       87.72       72.05      8.15 o 
  11   7   1       32.48       37.02      7.68 o 
  12   7   1       34.20       37.10      8.50 o 
  13   7   1        3.85       10.14     12.06 o 
  14   7   1        3.33        5.14     12.91 o 
  15   7   1        1.57        3.20     13.59 o 
 -16   8   1       48.30       66.25     11.35 o 
 -15   8   1       72.04       78.34     10.66 o 
 -14   8   1        5.32        2.84     11.65 o 
 -13   8   1        0.00      -11.78     11.78 o 
 -12   8   1       20.65        9.84      9.71 o 
 -11   8   1       51.36       44.62      8.09 o 
 -10   8   1       49.26       50.72      7.68 o 
  -9   8   1      125.93      102.48      8.42 o 
  -8   8   1      280.21      283.94     13.53 o 
  -7   8   1        0.68        2.57      5.89 o 
  -6   8   1        5.49        6.97      5.26 o 
  -5   8   1      371.79      326.50      8.54 o 
  -4   8   1      287.31      282.54      9.79 o 
  -3   8   1       14.57       15.42      3.19 o 
  -2   8   1     6382.63     6352.43     54.29 o 
  -1   8   1      125.22      131.55      5.22 o 
   0   8   1      255.13      262.44      6.64 o 
   1   8   1       21.43       10.18      3.47 o 
   2   8   1        3.09        5.57      4.64 o 
   3   8   1      159.21      195.81      6.67 o 
   4   8   1      304.80      322.07      8.63 o 
   5   8   1      253.67      238.33      8.05 o 
   6   8   1       17.46       28.06      4.43 o 
   7   8   1      476.59      537.38     12.06 o 
   8   8   1      418.46      430.41     16.84 o 
   9   8   1        0.42        2.71      6.53 o 
  10   8   1        4.91       -0.05     10.17 o 
  11   8   1      182.47      167.56     14.36 o 
  12   8   1       88.40       89.85      9.57 o 
  13   8   1       19.73       20.86      8.34 o 
  14   8   1       18.44       41.32      9.35 o 
  15   8   1        3.13       -8.91     14.96 o 
 -15   9   1       25.31        9.30     13.56 o 
 -14   9   1       15.53       15.59     13.67 o 
 -13   9   1        5.60       13.62     11.98 o 
 -12   9   1        4.37        8.80     11.13 o 
 -11   9   1        1.52        1.12     10.03 o 
 -10   9   1       49.49       53.81      8.18 o 
  -9   9   1       86.87       71.47      8.28 o 
  -8   9   1       20.40       30.90      6.21 o 
  -7   9   1       14.78       23.19      4.55 o 
  -6   9   1       58.24       49.47      4.48 o 
  -5   9   1       12.64       25.97      8.20 o 
  -4   9   1      275.90      283.51      9.93 o 
  -3   9   1        7.33       11.51      4.98 o 
  -2   9   1       14.09        7.00      3.77 o 
  -1   9   1     2067.95     2101.23     19.12 o 
   0   9   1       39.49       31.06      3.35 o 
   1   9   1        6.89        7.51      5.20 o 
   2   9   1      126.56      134.98      6.18 o 
   3   9   1        2.80        5.41      4.47 o 
   4   9   1       59.37       59.18      9.02 o 
   5   9   1       31.35       52.73      4.33 o 
   6   9   1      254.62      274.11      9.40 o 
   7   9   1      187.78      197.12     13.07 o 
   8   9   1       28.87       15.23     11.24 o 
   9   9   1        9.97        4.40     10.01 o 
  10   9   1       56.67       43.94      7.71 o 
  11   9   1      111.21      112.49     10.17 o 
  12   9   1        3.29       22.28      7.85 o 
  13   9   1        2.50       -0.71     13.18 o 
  14   9   1        0.13      -12.96     12.96 o 
 -15  10   1       42.38       61.39     10.34 o 
 -14  10   1       36.96       38.25      9.76 o 
 -13  10   1        6.83       -4.59     13.04 o 
 -12  10   1       20.85       11.62     11.70 o 
 -11  10   1       95.25      102.73      9.54 o 
 -10  10   1        6.93        6.15      9.76 o 
  -9  10   1       36.51       48.29      7.55 o 
  -8  10   1        0.60        4.65      8.67 o 
  -7  10   1       44.84       41.81      6.66 o 
  -6  10   1      236.26      244.61     10.76 o 
  -5  10   1       30.73       32.36      4.11 o 
  -4  10   1     2003.01     2118.26     19.03 o 
  -3  10   1      330.85      342.91      8.68 o 
  -2  10   1     3952.65     4094.24     34.68 o 
  -1  10   1      842.98      874.36     11.76 o 
   0  10   1     1012.26     1026.79     25.05 o 
   1  10   1      123.07      120.57      6.72 o 
   2  10   1      258.24      241.22      7.61 o 
   3  10   1       46.71       46.46      3.89 o 
   4  10   1        1.75       -4.83      5.33 o 
   5  10   1       10.41       18.89      7.72 o 
   6  10   1       31.93       34.37      7.96 o 
   7  10   1        1.85        0.05      8.70 o 
   8  10   1      221.40      171.06     14.08 o 
   9  10   1      111.59       99.23      8.45 o 
  10  10   1       29.21       32.21      7.68 o 
  11  10   1      219.28      223.23     16.79 o 
  12  10   1        0.97        4.37      8.23 o 
  13  10   1        2.68      -12.88     12.88 o 
  14  10   1        2.02       -4.84     13.10 o 
 -15  11   1      104.31      101.00     12.44 o 
 -14  11   1       45.31       42.44     10.77 o 
 -13  11   1       56.32       58.24      9.84 o 
 -12  11   1      101.65      106.86     10.03 o 
 -11  11   1      105.93      110.06      9.46 o 
 -10  11   1      157.59      146.50     13.75 o 
  -9  11   1       12.25        9.71      6.89 o 
  -8  11   1       46.28       39.65      7.77 o 
  -7  11   1      189.38      178.41     13.21 o 
  -6  11   1      291.64      275.93      9.76 o 
  -5  11   1       42.71       42.35      4.32 o 
  -4  11   1      115.13      113.71     11.16 o 
  -3  11   1      269.68      285.35      9.61 o 
  -2  11   1      342.47      345.79      8.79 o 
  -1  11   1      975.20      967.02     12.97 o 
   0  11   1      538.73      552.66     10.47 o 
   1  11   1      152.74      170.43      6.96 o 
   2  11   1      131.33      137.88      9.28 o 
   3  11   1        9.31        8.76      4.33 o 
   4  11   1        4.31       -4.92      5.86 o 
   5  11   1       58.16       65.88      5.25 o 
   6  11   1      116.91      112.33      8.07 o 
   7  11   1      363.79      340.58     16.11 o 
   8  11   1       42.15       39.81      7.19 o 
   9  11   1      190.53      172.78     13.64 o 
  10  11   1       83.21       59.22      9.30 o 
  11  11   1       89.50      102.29      9.54 o 
  12  11   1       17.13        9.49     12.99 o 
  13  11   1       49.69       47.88     10.47 o 
  14  11   1       13.69       16.90     14.03 o 
 -15  12   1       45.52       14.98     17.44 o 
 -14  12   1       11.63      -11.40     13.70 o 
 -13  12   1        1.51        0.71     12.25 o 
 -12  12   1        0.88       -7.22     11.84 o 
 -11  12   1       46.88       52.12      8.97 o 
 -10  12   1       83.92       70.46      8.89 o 
  -9  12   1       16.31       10.69      9.82 o 
  -8  12   1     1042.30     1013.00     25.29 o 
  -7  12   1       52.07       47.99      7.33 o 
  -6  12   1      525.74      498.30     17.31 o 
  -5  12   1       10.52       15.84      5.03 o 
  -4  12   1      219.72      265.57      8.94 o 
  -3  12   1      108.41      138.15      7.09 o 
  -2  12   1       14.40       19.25      3.80 o 
  -1  12   1       65.98       51.55      4.16 o 
   0  12   1     1095.82     1059.53     16.12 o 
   1  12   1      370.53      360.62     10.35 o 
   2  12   1      395.44      379.16      9.69 o 
   3  12   1      329.43      316.63      9.51 o 
   4  12   1        5.33        7.91      6.75 o 
   5  12   1      424.41      405.03     15.86 o 
   6  12   1      289.42      295.77     14.57 o 
   7  12   1      302.60      277.70     15.12 o 
   8  12   1      167.22      123.18      9.57 o 
   9  12   1        0.03       12.06      9.84 o 
  10  12   1       12.50       24.80      7.60 o 
  11  12   1        1.72       -1.34     10.72 o 
  12  12   1        0.38       -0.71     12.63 o 
  13  12   1        0.20       10.72     12.96 o 
  14  12   1       10.44       16.57     15.69 o 
 -14  13   1        8.76      -14.66     14.66 o 
 -13  13   1       38.26       26.96      8.91 o 
 -12  13   1        0.57       14.79     11.13 o 
 -11  13   1      103.46       82.22      9.57 o 
 -10  13   1        4.75      -10.25     10.69 o 
  -9  13   1        6.44       13.67     11.05 o 
  -8  13   1     1299.88     1222.53     28.25 o 
  -7  13   1       67.99       75.28      7.68 o 
  -6  13   1       76.30       62.29      7.44 o 
  -5  13   1       34.16       52.42      6.89 o 
  -4  13   1     1421.76     1453.82     18.30 o 
  -3  13   1        3.17       -0.24      9.23 o 
  -2  13   1      552.49      584.85     11.77 o 
  -1  13   1       83.20       82.50      4.70 o 
   0  13   1       40.38       43.12      4.34 o 
   1  13   1       76.07       65.65      9.28 o 
   2  13   1      160.12      135.64      7.65 o 
   3  13   1      434.87      441.00     11.31 o 
   4  13   1      346.48      321.44     15.31 o 
   5  13   1      276.93      250.46     14.16 o 
   6  13   1       37.60       42.35      8.01 o 
   7  13   1      633.46      633.78     20.81 o 
   8  13   1        7.24       18.16      7.27 o 
   9  13   1      312.24      293.50     16.82 o 
  10  13   1        0.01        4.27     11.84 o 
  11  13   1      109.51      111.53     10.09 o 
  12  13   1        2.85       13.86      8.70 o 
  13  13   1        0.79      -12.61     13.07 o 
 -14  14   1        4.10        8.04     13.26 o 
 -13  14   1       10.72       14.16     13.04 o 
 -12  14   1        0.50       -4.13     11.29 o 
 -11  14   1       19.79       22.56      8.97 o 
 -10  14   1       12.54       21.30      7.85 o 
  -9  14   1      149.48      141.09      9.71 o 
  -8  14   1       10.29       -7.22     10.69 o 
  -7  14   1       18.42       23.84      7.11 o 
  -6  14   1       18.47        9.08     10.58 o 
  -5  14   1      102.86      103.74      7.93 o 
  -4  14   1       34.54       33.39      7.19 o 
  -3  14   1      195.24      201.19     13.52 o 
  -2  14   1      108.92      121.03      7.33 o 
  -1  14   1      149.18      144.68      7.94 o 
   0  14   1       22.83       44.92      4.56 o 
   1  14   1       23.28       32.99      4.67 o 
   2  14   1      330.57      322.61     10.22 o 
   3  14   1      419.58      451.43     16.13 o 
   4  14   1      174.41      141.77     12.55 o 
   5  14   1     1057.77     1019.26     24.53 o 
   6  14   1     1947.55     1830.04     32.65 o 
   7  14   1       69.63       58.54      8.28 o 
   8  14   1       55.03       56.85      8.83 o 
   9  14   1      407.70      396.61     19.22 o 
  10  14   1       48.38       15.42     13.34 o 
  11  14   1        7.62        6.34     12.41 o 
  12  14   1        0.74        7.41     13.43 o 
  13  14   1        6.70        7.25     13.75 o 
 -13  15   1       53.21       67.05     10.61 o 
 -12  15   1      146.98      122.47     12.11 o 
 -11  15   1       28.46       -3.36     13.45 o 
 -10  15   1        0.28        6.45      7.96 o 
  -9  15   1        1.61       -9.87     10.94 o 
  -8  15   1        9.21      -11.43     11.43 o 
  -7  15   1      967.60      946.15     25.76 o 
  -6  15   1      291.48      278.82     16.11 o 
  -5  15   1      260.89      248.55     14.82 o 
  -4  15   1       56.76       58.71      7.27 o 
  -3  15   1       88.00      118.23     11.32 o 
  -2  15   1       55.11       75.36      7.14 o 
  -1  15   1       97.86      106.39     10.53 o 
   0  15   1        6.07        5.99      6.12 o 
   1  15   1       44.84       55.83      6.92 o 
   2  15   1      278.09      265.99     13.75 o 
   3  15   1        2.20       -9.68      9.68 o 
   4  15   1      287.61      300.75     14.55 o 
   5  15   1      403.27      377.61     17.23 o 
   6  15   1      680.20      682.21     21.82 o 
   7  15   1       80.05       71.94      8.64 o 
   8  15   1      133.02      127.94      9.82 o 
   9  15   1       93.26       98.11     10.17 o 
  10  15   1      188.15      199.11     17.28 o 
  11  15   1       15.98       38.01      8.70 o 
  12  15   1        2.23       -3.86     13.81 o 
  13  15   1       11.84       42.85     10.64 o 
 -13  16   1        1.86      -14.36     14.36 o 
 -12  16   1        4.82       14.90      8.72 o 
 -11  16   1       20.73       17.50     12.47 o 
 -10  16   1        0.17       -1.34     10.77 o 
  -9  16   1       91.62       87.69      9.46 o 
  -8  16   1       65.87       63.68      8.50 o 
  -7  16   1      512.90      524.06     20.23 o 
  -6  16   1      768.47      752.56     23.57 o 
  -5  16   1        8.63       21.27      6.70 o 
  -4  16   1      153.32      152.46     13.07 o 
  -3  16   1       93.70      122.00     11.35 o 
  -2  16   1       13.68       22.64      6.70 o 
  -1  16   1       29.27       49.08      6.86 o 
   0  16   1      108.63      112.82      8.31 o 
   1  16   1       17.31       28.74      6.53 o 
   2  16   1       63.86       58.92      7.60 o 
   3  16   1       56.41       35.68      7.96 o 
   4  16   1     2644.32     2561.87     38.01 o 
   5  16   1      614.37      591.05     20.86 o 
   6  16   1      346.52      341.57     16.84 o 
   7  16   1        3.55       -6.78     11.24 o 
   8  16   1      110.19       87.39      9.41 o 
   9  16   1       12.31        0.60     11.27 o 
  10  16   1       13.01      -12.69     12.69 o 
  11  16   1        6.55      -11.98     13.45 o 
  12  16   1       60.04       57.61     10.94 o 
 -13  17   1        1.48       -4.10     13.51 o 
 -12  17   1       20.36       25.18     10.36 o 
 -11  17   1       21.67      -11.51     12.85 o 
 -10  17   1       17.72       14.25     11.98 o 
  -9  17   1        0.33      -11.92     11.92 o 
  -8  17   1        0.00      -11.78     11.78 o 
  -7  17   1      264.10      267.72     16.41 o 
  -6  17   1      865.40      837.79     25.02 o 
  -5  17   1      221.17      197.17     14.87 o 
  -4  17   1      123.40      120.88      9.11 o 
  -3  17   1       22.19       32.81      6.92 o 
  -2  17   1       17.74       21.68      7.16 o 
  -1  17   1       91.23       93.27      8.18 o 
   0  17   1       11.56        8.75      9.52 o 
   1  17   1        0.51        4.10      9.90 o 
   2  17   1       16.56       12.00      7.08 o 
   3  17   1      187.13      187.16     14.41 o 
   4  17   1      287.77      277.75     16.65 o 
   5  17   1      217.65      222.22     15.50 o 
   6  17   1      397.88      365.99     18.40 o 
   7  17   1        5.28        0.05     10.96 o 
   8  17   1       75.08       70.05      9.76 o 
   9  17   1        5.90        9.49      8.72 o 
  10  17   1       39.89       58.35      9.24 o 
  11  17   1       51.36       59.58     10.66 o 
  12  17   1        0.26       -4.07     14.63 o 
 -12  18   1       11.93       19.36     13.84 o 
 -11  18   1       11.47        0.87     13.62 o 
 -10  18   1       11.47       21.27      9.13 o 
  -9  18   1        7.65       26.47      8.12 o 
  -8  18   1       34.53       45.88      9.21 o 
  -7  18   1        9.95       11.43     11.07 o 
  -6  18   1      156.95      140.87     10.31 o 
  -5  18   1       11.22       21.57      7.27 o 
  -4  18   1      121.70      137.59      9.30 o 
  -3  18   1        0.91       -9.71      9.71 o 
  -2  18   1       10.95       -4.40     10.36 o 
  -1  18   1        0.02       -3.53      9.41 o 
   0  18   1        1.93        6.89      9.98 o 
   1  18   1        1.31       -3.61      9.98 o 
   2  18   1        0.37      -10.03     10.03 o 
   3  18   1      119.72      110.03      9.27 o 
   4  18   1      974.06     1015.93     26.52 o 
   5  18   1      693.09      618.83     23.57 o 
   6  18   1        2.15        0.68     10.45 o 
   7  18   1       39.38       29.37      9.60 o 
   8  18   1       52.88       59.77      9.13 o 
   9  18   1        0.71       -9.93     12.71 o 
  10  18   1      315.24      334.65     23.08 o 
  11  18   1        4.25       -1.61     15.20 o 
 -11  19   1        0.68        0.90     13.10 o 
 -10  19   1        0.01      -12.55     12.55 o 
  -9  19   1        0.38       -9.08     11.10 o 
  -8  19   1        0.18       -8.59     12.17 o 
  -7  19   1      523.08      540.30     21.79 o 
  -6  19   1       55.69       58.90      8.53 o 
  -5  19   1      154.01      150.69     14.98 o 
  -4  19   1        0.61        2.71     10.09 o 
  -3  19   1      894.40      824.06     24.77 o 
  -2  19   1        0.71        7.55      6.78 o 
  -1  19   1      569.15      475.58     19.39 o 
   0  19   1        6.59      -10.39     10.39 o 
   1  19   1      235.25      223.42     15.53 o 
   2  19   1       12.41       17.99      7.63 o 
   3  19   1       19.05       13.86     11.40 o 
   4  19   1       92.54       90.53      9.73 o 
   5  19   1        3.62       -5.36     11.27 o 
   6  19   1      110.19      130.54     10.75 o 
   7  19   1        0.00        6.67     11.89 o 
   8  19   1      127.07      133.00     11.35 o 
   9  19   1        0.01       16.30     12.25 o 
  10  19   1      129.97      124.38     13.45 o 
 -11  20   1        0.49      -14.52     14.52 o 
 -10  20   1        7.01       14.30      9.71 o 
  -9  20   1       69.99       83.86     10.99 o 
  -8  20   1       52.24       58.76      9.79 o 
  -7  20   1       73.55       61.03      9.73 o 
  -6  20   1       10.02       10.23     12.17 o 
  -5  20   1        9.71        1.18     11.70 o 
  -4  20   1        1.99      -10.61     11.57 o 
  -3  20   1       94.99      104.04      9.68 o 
  -2  20   1        4.00       -3.94     10.75 o 
  -1  20   1      178.49      187.11     14.55 o 
   0  20   1        6.52       13.70      7.49 o 
   1  20   1      470.84      470.76     20.18 o 
   2  20   1       47.84       66.20      8.12 o 
   3  20   1        7.37        6.64     10.77 o 
   4  20   1       75.64       72.10      9.54 o 
   5  20   1      100.57      109.62     10.36 o 
   6  20   1        3.50       -3.28     11.76 o 
   7  20   1        0.43      -12.41     12.41 o 
   8  20   1       56.14       73.03     10.20 o 
   9  20   1       30.04       44.13      9.90 o 
  10  20   1       13.85       -6.67     14.16 o 
 -10  21   1        3.09      -13.04     14.93 o 
  -9  21   1        0.51      -13.67     13.67 o 
  -8  21   1       21.13       19.17     13.73 o 
  -7  21   1        9.03       11.95     11.40 o 
  -6  21   1       45.10       47.90      9.11 o 
  -5  21   1       22.41       12.96     12.69 o 
  -4  21   1       62.01       62.97      9.54 o 
  -3  21   1        3.56       -5.00     12.00 o 
  -2  21   1       68.52       60.56      9.08 o 
  -1  21   1       40.05       41.10      8.61 o 
   0  21   1       12.65       19.96      7.66 o 
   1  21   1        9.75       14.00      8.04 o 
   2  21   1       66.27       77.13      8.91 o 
   3  21   1        1.45        5.74     10.88 o 
   4  21   1       14.36        9.05     11.65 o 
   5  21   1       79.47       72.02     10.01 o 
   6  21   1       93.87      106.23     11.24 o 
   7  21   1       34.31       16.93     13.86 o 
   8  21   1       31.56       54.58     10.64 o 
   9  21   1        2.36      -13.12     13.12 o 
  -9  22   1       19.55       -1.61     10.39 o 
  -8  22   1       21.23       32.78     10.06 o 
  -7  22   1       26.20       23.68      9.95 o 
  -6  22   1       77.09       71.15     10.31 o 
  -5  22   1       92.38       83.61     10.36 o 
  -4  22   1        1.60       -4.70     11.70 o 
  -3  22   1       20.02        5.80     11.89 o 
  -2  22   1       16.66       20.64      8.53 o 
  -1  22   1       17.00        5.77     11.62 o 
   0  22   1       86.26       71.58      9.52 o 
   1  22   1        9.35        6.40     11.92 o 
   2  22   1       28.51       32.70      8.23 o 
   3  22   1       16.00       13.45     12.30 o 
   4  22   1        0.32        5.41     11.24 o 
   5  22   1        0.09        2.08     12.85 o 
   6  22   1       29.22       56.85      9.93 o 
   7  22   1       17.67       17.69     13.45 o 
   8  22   1        0.06        8.07     13.62 o 
  -8  23   1        1.17      -14.85     14.85 o 
  -7  23   1       18.91       -4.73     14.27 o 
  -6  23   1       49.58       82.90      9.87 o 
  -5  23   1       93.09       72.87     10.36 o 
  -4  23   1       26.05       22.37      8.94 o 
  -3  23   1       15.19       15.37     11.65 o 
  -2  23   1       42.05       37.32      8.91 o 
  -1  23   1        1.95       -6.86     12.19 o 
   0  23   1       28.40       33.36      8.78 o 
   1  23   1        0.35      -12.47     12.47 o 
   2  23   1       28.49       20.23     13.59 o 
   3  23   1       28.26       32.62      8.70 o 
   4  23   1       38.63       47.30      9.24 o 
   5  23   1        8.10       -4.57     12.61 o 
   6  23   1      100.13      124.60     12.03 o 
   7  23   1       13.37       15.31      9.13 o 
  -7  24   1        1.22      -14.16     14.16 o 
  -6  24   1        8.27       19.09      9.30 o 
  -5  24   1        1.47      -14.96     14.96 o 
  -4  24   1       57.87       50.61      9.93 o 
  -3  24   1        8.41        3.69     13.48 o 
  -2  24   1        7.71       15.31     11.62 o 
  -1  24   1       21.35       17.44      9.02 o 
   0  24   1       15.99       16.73     12.85 o 
   1  24   1        0.02        4.40     11.54 o 
   2  24   1       89.96       90.56     10.83 o 
   3  24   1        0.15       -9.82     13.86 o 
   4  24   1       87.27      139.34     11.76 o 
   5  24   1       33.17        3.28     14.55 o 
   6  24   1       66.58       73.83     10.23 o 
  -6  25   1       42.98       46.21     11.37 o 
  -5  25   1        0.20       16.16     13.51 o 
  -4  25   1       27.74       41.26      9.87 o 
  -3  25   1        2.78       -7.85     14.19 o 
  -2  25   1       36.85       44.65      9.62 o 
  -1  25   1       12.81        9.24     13.12 o 
   0  25   1       27.11       46.32      9.27 o 
   1  25   1       20.51       -8.48     14.25 o 
   2  25   1        0.00       17.85     12.50 o 
   3  25   1        1.73       -0.74     12.99 o 
   4  25   1        0.38       -8.15     14.08 o 
   5  25   1       46.63       93.60     12.11 o 
  -3  26   1       10.63       -2.35     14.16 o 
  -2  26   1       24.37       12.14     14.30 o 
  -1  26   1        1.16       16.93     13.51 o 
   0  26   1       23.81       19.74     10.72 o 
   1  26   1        4.99       23.93      9.54 o 
   2  26   1       19.65       10.80     15.07 o 
 -16   0   2        4.80      -12.93     14.03 o 
 -15   0   2       45.03       32.51      9.30 o 
 -14   0   2       79.53       77.52      9.19 o 
 -13   0   2        4.66       10.66      7.60 o 
 -12   0   2       22.27       28.85      7.63 o 
 -11   0   2      165.09      159.82     12.39 o 
 -10   0   2     1225.18     1280.44     26.41 o 
  -9   0   2      593.67      608.08     12.78 o 
  -8   0   2     1449.31     1460.77     21.40 o 
  -7   0   2      104.19      120.10      6.52 o 
  -6   0   2     4843.03     4827.04     54.73 o 
  -5   0   2       11.83        6.63      7.25 o 
  -4   0   2     1196.74     1154.79     13.74 o 
  -3   0   2     1273.77     1238.00     11.10 o 
  -2   0   2    10497.74    10359.25     97.70 o 
  -1   0   2     2026.18     1786.22     12.30 o 
   0   0   2      624.28      549.85      7.49 o 
   1   0   2      298.11      276.12      6.06 o 
   2   0   2      109.32      106.76      5.55 o 
   3   0   2        0.17       -0.71      5.85 o 
   4   0   2      525.54      509.85     15.30 o 
   5   0   2       48.95       54.12      3.99 o 
   6   0   2      306.49      242.98      8.57 o 
   7   0   2      215.58      214.54      9.14 o 
   8   0   2      145.48      160.04     11.92 o 
   9   0   2     2214.20     2101.72     34.18 o 
  10   0   2       89.35       97.70      8.42 o 
  11   0   2      156.14      147.60     13.89 o 
  12   0   2        3.73        3.25     11.18 o 
  13   0   2       33.55       25.70      9.27 o 
  14   0   2       41.61       42.55     11.16 o 
  15   0   2      281.32      268.70     23.08 o 
 -16   1   2        1.25       -5.30     13.75 o 
 -15   1   2       90.43      104.53     10.96 o 
 -14   1   2        5.60        5.77     11.59 o 
 -13   1   2      403.96      390.95     19.88 o 
 -12   1   2      367.85      370.22     18.43 o 
 -11   1   2      101.29      101.06      8.86 o 
 -10   1   2      287.19      303.62     15.23 o 
  -9   1   2      248.26      218.24     12.88 o 
  -8   1   2      176.38      177.14      7.93 o 
  -7   1   2      820.11      793.32     12.15 o 
  -6   1   2      545.33      592.05     10.25 o 
  -5   1   2        0.00        0.56      8.44 o 
  -4   1   2     1714.10     1583.23     13.35 o 
  -3   1   2     4102.12     4091.33     77.24 o 
  -2   1   2    51252.65    48743.96    342.58 o 
  -1   1   2     7013.38     6795.58     46.81 o 
   0   1   2     2079.96     1905.53     12.75 o 
   1   1   2       11.71       12.37      2.77 o 
   2   1   2     2881.69     2814.54     23.97 o 
   3   1   2      574.77      587.81      9.25 o 
   4   1   2        0.44       -4.84      4.84 o 
   5   1   2      100.12       91.24      5.06 o 
   6   1   2        3.11        0.08      5.41 o 
   7   1   2     1026.68      950.43     15.17 o 
   8   1   2       51.87       49.63      7.25 o 
   9   1   2      666.88      632.99     21.25 o 
  10   1   2       21.31       20.34      7.55 o 
  11   1   2      112.32      106.75      9.41 o 
  12   1   2       19.18       25.89      7.87 o 
  13   1   2       43.59       41.97      9.30 o 
  14   1   2        3.68       16.79     14.08 o 
  15   1   2       55.83       77.41     11.81 o 
 -16   2   2        5.05       -3.83     13.45 o 
 -15   2   2        9.10       10.58     13.12 o 
 -14   2   2       20.75       10.23     12.39 o 
 -13   2   2      101.90      101.96     10.12 o 
 -12   2   2      257.30      239.74     16.05 o 
 -11   2   2       92.55       90.34      8.31 o 
 -10   2   2       11.74        3.45      9.65 o 
  -9   2   2        6.23        8.35      6.23 o 
  -8   2   2      597.92      581.22     17.85 o 
  -7   2   2       21.43       18.05      3.75 o 
  -6   2   2      762.92      796.25     13.53 o 
  -5   2   2      103.19      124.96      8.31 o 
  -4   2   2       42.73       65.25      3.35 o 
  -3   2   2      258.58      206.42      5.98 o 
  -2   2   2     7297.34     7324.35     67.00 o 
  -1   2   2      469.59      487.64     13.47 o 
   0   2   2      277.13      275.57     13.45 o 
   1   2   2       86.90       65.95      3.21 o 
   2   2   2       94.97      117.86      8.19 o 
   3   2   2      851.35      825.96     10.75 o 
   4   2   2      287.48      280.78      8.01 o 
   5   2   2      185.01      197.03      7.20 o 
   6   2   2      280.55      280.70     15.31 o 
   7   2   2      142.26      147.43      9.86 o 
   8   2   2       30.96       28.85      7.03 o 
   9   2   2      534.74      525.09     19.41 o 
  10   2   2      207.29      203.05     14.87 o 
  11   2   2      129.25      135.65      9.27 o 
  12   2   2        0.72        3.86     11.37 o 
  13   2   2       48.01       34.78      9.08 o 
  14   2   2       59.93       52.55     11.37 o 
  15   2   2        6.61       17.50     14.71 o 
 -16   3   2        6.90       17.75     13.48 o 
 -15   3   2        2.62       12.00     11.70 o 
 -14   3   2      160.90      166.87     11.92 o 
 -13   3   2       82.76       79.92      9.62 o 
 -12   3   2      108.37      109.51      8.97 o 
 -11   3   2      341.09      353.27     16.30 o 
 -10   3   2      734.08      745.51     21.14 o 
  -9   3   2        0.23       -1.60      8.42 o 
  -8   3   2      310.28      308.15      9.49 o 
  -7   3   2      263.72      268.33      8.36 o 
  -6   3   2       16.16       13.38      4.03 o 
  -5   3   2     2771.78     2777.17     24.64 o 
  -4   3   2       93.05       79.14      9.12 o 
  -3   3   2     4278.92     4317.08     29.93 o 
  -2   3   2       92.58      107.53      5.06 o 
  -1   3   2     1244.24     1238.04     11.11 o 
   0   3   2     1657.43     1683.05     19.13 o 
   1   3   2     1893.23     1943.25     28.71 o 
   2   3   2      823.81      880.76     10.38 o 
   3   3   2      319.38      324.51      8.72 o 
   4   3   2        9.26        9.74      7.36 o 
   5   3   2      728.17      769.51     12.04 o 
   6   3   2      110.65      112.55      7.46 o 
   7   3   2      204.85      170.03      9.17 o 
   8   3   2      104.80       80.50      8.20 o 
   9   3   2       71.71       70.52      8.07 o 
  10   3   2       23.90       38.88      7.93 o 
  11   3   2       74.50       75.99      8.83 o 
  12   3   2       12.72       18.51      8.18 o 
  13   3   2       12.99        7.05     12.55 o 
  14   3   2       36.58       67.76     10.94 o 
 -16   4   2        3.32       16.30     13.02 o 
 -15   4   2        1.48        8.48     12.58 o 
 -14   4   2       10.88        7.08      8.67 o 
 -13   4   2       10.76       15.59      8.31 o 
 -12   4   2       79.78       71.75      8.48 o 
 -11   4   2       18.36        3.86      9.76 o 
 -10   4   2      580.21      563.43     19.03 o 
  -9   4   2      114.42      106.47      5.77 o 
  -8   4   2      616.63      622.76     12.50 o 
  -7   4   2       25.23       31.19      3.85 o 
  -6   4   2      834.23      773.21     11.79 o 
  -5   4   2     2384.22     2254.51     17.82 o 
  -4   4   2        0.99       10.00      4.36 o 
  -3   4   2      498.51      449.84      8.23 o 
  -2   4   2     2620.09     2536.38     18.66 o 
  -1   4   2        1.97       -1.71      3.82 o 
   0   4   2       93.61       96.95      4.79 o 
   1   4   2      155.17      147.51      5.57 o 
   2   4   2     2242.98     2317.42     16.53 o 
   3   4   2     4637.92     4890.76     40.97 o 
   4   4   2       10.06        9.21      4.96 o 
   5   4   2      969.83      982.42     13.63 o 
   6   4   2      501.49      457.56     10.73 o 
   7   4   2      449.49      476.87     11.79 o 
   8   4   2       64.90       81.13      7.49 o 
   9   4   2       21.08       20.59      6.92 o 
  10   4   2      469.73      445.91     18.76 o 
  11   4   2       29.47       25.65      8.12 o 
  12   4   2       29.86       16.08     12.82 o 
  13   4   2        0.39       -0.71     11.29 o 
  14   4   2        0.11       17.75     14.11 o 
 -16   5   2        3.54        8.53     10.01 o 
 -15   5   2       12.46        3.50     12.19 o 
 -14   5   2       41.25       30.10      9.41 o 
 -13   5   2        0.79       14.41      7.16 o 
 -12   5   2      141.32      149.92     10.28 o 
 -11   5   2       22.32       25.48      7.19 o 
 -10   5   2      127.58      125.45     12.17 o 
  -9   5   2      273.53      289.81     14.60 o 
  -8   5   2      490.31      567.41     15.68 o 
  -7   5   2      148.57      149.33      7.37 o 
  -6   5   2     3769.45     3748.96     34.92 o 
  -5   5   2      977.84      940.30     12.41 o 
  -4   5   2      506.45      589.37     10.34 o 
  -3   5   2        0.04        1.68      5.24 o 
  -2   5   2      995.74     1069.97     11.36 o 
  -1   5   2      111.20      159.13      5.67 o 
   0   5   2      464.29      400.10      7.57 o 
   1   5   2      280.10      298.51     16.80 o 
   2   5   2     3590.49     3612.32     49.33 o 
   3   5   2     3027.34     3245.14     24.38 o 
   4   5   2     1773.76     1846.00     17.31 o 
   5   5   2     1032.75     1042.22     14.29 o 
   6   5   2       73.72       68.32      5.21 o 
   7   5   2      435.61      421.96     16.32 o 
   8   5   2       13.24       -4.07     10.12 o 
   9   5   2       61.90       44.46      7.68 o 
  10   5   2      233.55      215.54     15.18 o 
  11   5   2       45.12       59.44      8.39 o 
  12   5   2        0.02       -2.65     11.87 o 
  13   5   2       21.91       17.77      9.05 o 
  14   5   2        4.30       14.74     13.51 o 
 -16   6   2        0.12       -1.53     14.14 o 
 -15   6   2        1.81       -0.68     11.54 o 
 -14   6   2       24.88       13.40     12.58 o 
 -13   6   2        4.46       28.57      7.27 o 
 -12   6   2      132.78      155.36     14.00 o 
 -11   6   2       23.99        3.64     10.64 o 
 -10   6   2      204.13      192.80     14.08 o 
  -9   6   2      147.60      148.42     12.41 o 
  -8   6   2       29.35       38.47      8.57 o 
  -7   6   2        2.60       -0.02      5.63 o 
  -6   6   2      110.25      128.80     16.82 o 
  -5   6   2      163.23      178.06      7.28 o 
  -4   6   2       31.67       42.99      7.67 o 
  -3   6   2     3258.80     3149.10     59.38 o 
  -2   6   2      176.02      202.27      8.42 o 
  -1   6   2       18.54       24.25      3.13 o 
   0   6   2      960.18      977.66     11.16 o 
   1   6   2      664.05      614.58     18.07 o 
   2   6   2     3051.95     3104.41     48.52 o 
   3   6   2      351.06      346.69      8.83 o 
   4   6   2     1767.72     1755.28     17.51 o 
   5   6   2       59.30       58.33      4.48 o 
   6   6   2       12.53       10.18      4.63 o 
   7   6   2       20.96       22.42      6.67 o 
   8   6   2      104.76      110.47      8.23 o 
   9   6   2       11.85        1.94      9.87 o 
  10   6   2       13.75        0.00     11.05 o 
  11   6   2        8.23       13.89     11.40 o 
  12   6   2       52.42       32.16      9.11 o 
  13   6   2       34.38       62.78      9.30 o 
  14   6   2        7.55        0.14     14.30 o 
 -16   7   2        0.34       17.75     13.34 o 
 -15   7   2        1.38       -2.21     13.64 o 
 -14   7   2        0.98       -8.86     11.73 o 
 -13   7   2       81.18       97.26      9.82 o 
 -12   7   2       85.92       81.48      9.46 o 
 -11   7   2      100.60       87.85      8.45 o 
 -10   7   2       74.09       62.42      8.01 o 
  -9   7   2      195.63      149.10     13.04 o 
  -8   7   2      343.86      335.44     10.60 o 
  -7   7   2      605.44      592.17     12.25 o 
  -6   7   2      962.42      929.74     13.90 o 
  -5   7   2     1424.19     1427.58     15.72 o 
  -4   7   2      354.78      330.87      8.37 o 
  -3   7   2      950.85      965.60     15.33 o 
  -2   7   2      385.41      359.78      7.90 o 
  -1   7   2       31.66       36.40      3.50 o 
   0   7   2      696.95      703.07     10.14 o 
   1   7   2       46.85       51.18      3.74 o 
   2   7   2       12.58        3.39      4.78 o 
   3   7   2       59.84       48.14      4.14 o 
   4   7   2      467.96      494.74     10.36 o 
   5   7   2      161.90      172.57      8.08 o 
   6   7   2       64.13       71.86     11.54 o 
   7   7   2       98.51       85.09      8.07 o 
   8   7   2        3.94        6.86      9.43 o 
   9   7   2       10.01        4.13      9.84 o 
  10   7   2      142.96      118.48      9.79 o 
  11   7   2       58.19       69.37      8.64 o 
  12   7   2       32.72       42.35      9.05 o 
  13   7   2        7.34        6.67     13.15 o 
  14   7   2       62.65       67.59     11.54 o 
 -16   8   2        0.64       -0.93     14.03 o 
 -15   8   2        0.63       17.23     13.04 o 
 -14   8   2       13.16        7.71     12.52 o 
 -13   8   2        0.26      -12.52     12.52 o 
 -12   8   2      108.86       98.93      9.46 o 
 -11   8   2       35.47       16.30     11.57 o 
 -10   8   2        9.79       -9.08     10.25 o 
  -9   8   2       70.36       85.17      8.04 o 
  -8   8   2      169.60      193.86     12.58 o 
  -7   8   2      416.70      458.93     14.81 o 
  -6   8   2      300.76      315.17     14.82 o 
  -5   8   2      152.60      146.53      8.90 o 
  -4   8   2       57.31       52.17      4.01 o 
  -3   8   2        6.00        5.43      4.75 o 
  -2   8   2      273.14      291.52      7.60 o 
  -1   8   2       15.65       18.83      6.02 o 
   0   8   2      163.49      150.40      6.54 o 
   1   8   2     1370.62     1431.34     14.65 o 
   2   8   2       39.94       36.01      3.91 o 
   3   8   2      750.68      830.40     12.47 o 
   4   8   2      226.08      214.48     12.89 o 
   5   8   2        3.80        0.74      6.12 o 
   6   8   2        2.26       -6.23      8.94 o 
   7   8   2       18.42       15.09     10.12 o 
   8   8   2        8.56       20.02      6.75 o 
   9   8   2        1.09        4.65      9.79 o 
  10   8   2        3.41        9.21     10.66 o 
  11   8   2       42.61       39.32      8.86 o 
  12   8   2        0.05       -6.23     12.63 o 
  13   8   2        0.11       -2.30     13.40 o 
  14   8   2        2.89       17.80     14.16 o 
 -15   9   2        3.42       -9.98     14.44 o 
 -14   9   2       40.97       31.80      9.60 o 
 -13   9   2        4.53        8.37     11.37 o 
 -12   9   2       90.67       87.22      9.05 o 
 -11   9   2        0.22       -9.68      9.68 o 
 -10   9   2      275.47      280.51     16.79 o 
  -9   9   2      566.21      589.68     19.60 o 
  -8   9   2      232.21      235.51     13.34 o 
  -7   9   2      252.43      271.87      9.77 o 
  -6   9   2     1348.68     1342.04     20.03 o 
  -5   9   2      102.30      108.05      6.66 o 
  -4   9   2      727.83      781.37     15.18 o 
  -3   9   2        0.14       -5.06      5.06 o 
  -2   9   2       28.82       20.71      3.62 o 
  -1   9   2        0.19       -3.10      5.07 o 
   0   9   2     1692.52     1828.33     31.03 o 
   1   9   2      229.20      249.97      7.94 o 
   2   9   2      268.58      277.94     14.18 o 
   3   9   2       42.84       53.83      4.27 o 
   4   9   2      184.38      211.32      8.23 o 
   5   9   2        3.24        2.03     11.07 o 
   6   9   2        0.70       -1.31      8.59 o 
   7   9   2       10.49       13.97      6.78 o 
   8   9   2       32.13       26.28      6.84 o 
   9   9   2        7.02       -8.01     10.09 o 
  10   9   2      105.84      124.11      9.60 o 
  11   9   2        1.45       12.19     11.59 o 
  12   9   2       10.43       20.02      8.67 o 
  13   9   2        3.74      -14.93     14.93 o 
  14   9   2        5.61       25.26     10.61 o 
 -15  10   2        9.70        2.21     14.05 o 
 -14  10   2       32.93       49.63      9.52 o 
 -13  10   2       15.14       21.66      8.18 o 
 -12  10   2       29.31       17.72      8.37 o 
 -11  10   2       97.67       87.39      8.64 o 
 -10  10   2      118.44      128.35      9.24 o 
  -9  10   2       10.12        9.05      9.60 o 
  -8  10   2      291.30      329.70     15.48 o 
  -7  10   2        9.61        4.79      8.94 o 
  -6  10   2        0.38       -6.01      7.55 o 
  -5  10   2       63.81       71.03     10.46 o 
  -4  10   2       70.46       66.13      4.40 o 
  -3  10   2      422.47      451.86     12.10 o 
  -2  10   2      136.65      147.73      6.82 o 
  -1  10   2      215.25      201.15      7.29 o 
   0  10   2        0.45       -7.85      7.85 o 
   1  10   2       60.20       62.38      4.33 o 
   2  10   2      519.94      537.29     10.69 o 
   3  10   2        2.43        6.40      4.70 o 
   4  10   2       92.28      115.24      9.41 o 
   5  10   2      230.47      242.78     12.93 o 
   6  10   2        1.04        2.57      8.86 o 
   7  10   2      130.94      113.77      8.59 o 
   8  10   2        0.15        8.20     10.20 o 
   9  10   2       61.06       74.97      8.39 o 
  10  10   2        1.36       -3.58     10.58 o 
  11  10   2       47.33       50.17      8.48 o 
  12  10   2      109.26      109.59     10.69 o 
  13  10   2       20.33      -15.75     15.75 o 
 -15  11   2       20.75       18.46     14.55 o 
 -14  11   2        2.82       11.87     13.78 o 
 -13  11   2       26.56       37.21      9.08 o 
 -12  11   2        5.03        1.37     11.98 o 
 -11  11   2      332.68      345.01     18.54 o 
 -10  11   2        3.37        3.86     10.77 o 
  -9  11   2      692.24      675.21     21.93 o 
  -8  11   2        0.94        8.61      6.48 o 
  -7  11   2      571.10      567.80     19.17 o 
  -6  11   2        0.03        7.85      8.94 o 
  -5  11   2      911.32      923.39     15.13 o 
  -4  11   2      760.16      809.77     14.33 o 
  -3  11   2      182.49      229.63      8.29 o 
  -2  11   2       74.78       57.90      4.38 o 
  -1  11   2      320.86      377.28      9.73 o 
   0  11   2     1391.61     1438.07     16.47 o 
   1  11   2      261.18      290.35      9.53 o 
   2  11   2      288.32      270.65     10.13 o 
   3  11   2      528.50      483.19     11.49 o 
   4  11   2       25.13       20.84      5.38 o 
   5  11   2        5.32        7.96      8.53 o 
   6  11   2       64.12       74.97      7.79 o 
   7  11   2       96.98      106.56      8.64 o 
   8  11   2       90.35       68.44      8.80 o 
   9  11   2        5.68       19.25      7.38 o 
  10  11   2        1.42      -11.48     11.48 o 
  11  11   2        0.56       -7.46     11.87 o 
  12  11   2       10.57      -14.14     14.14 o 
  13  11   2        4.18      -12.66     15.75 o 
 -15  12   2       15.61       15.72     14.25 o 
 -14  12   2        0.60       -0.68     14.41 o 
 -13  12   2        7.32       17.58     12.44 o 
 -12  12   2        0.12        7.11     11.70 o 
 -11  12   2       57.95       54.41      9.02 o 
 -10  12   2       54.42       57.12      8.26 o 
  -9  12   2      102.04      102.95      8.97 o 
  -8  12   2       47.00       14.82     12.17 o 
  -7  12   2      160.65      164.77     12.77 o 
  -6  12   2       90.81      102.07      8.04 o 
  -5  12   2        4.50       -2.15      6.45 o 
  -4  12   2        3.02       -2.43     12.95 o 
  -3  12   2      443.09      404.32     24.40 o 
  -2  12   2        2.14       -5.81      5.81 o 
  -1  12   2        9.30       20.54      7.82 o 
   0  12   2        0.00       -1.61      6.06 o 
   1  12   2      417.77      398.32     21.44 o 
   2  12   2       12.44       19.40      4.43 o 
   3  12   2       58.97       69.42     10.36 o 
   4  12   2       11.72        3.17      9.62 o 
   5  12   2      137.81      135.65     12.30 o 
   6  12   2      133.67      129.50     12.63 o 
   7  12   2       20.42       14.30      9.71 o 
   8  12   2      257.30      219.65     15.69 o 
   9  12   2        8.20       14.68      7.98 o 
  10  12   2        7.80       22.89      7.93 o 
  11  12   2        0.79       12.61     10.94 o 
  12  12   2        5.03       14.98     13.75 o 
  13  12   2        0.23      -15.04     15.04 o 
 -14  13   2       14.81        1.50     15.26 o 
 -13  13   2        0.00       -0.63     11.62 o 
 -12  13   2      116.28      122.36     10.47 o 
 -11  13   2        0.34       -3.86     11.32 o 
 -10  13   2        5.88        1.15     11.27 o 
  -9  13   2      415.06      375.15     18.78 o 
  -8  13   2      642.48      610.32     21.44 o 
  -7  13   2       82.67       69.72      7.90 o 
  -6  13   2      488.94      479.98     18.13 o 
  -5  13   2        5.62        5.09      9.19 o 
  -4  13   2      362.62      349.09     14.90 o 
  -3  13   2        5.68        8.34      4.52 o 
  -2  13   2        1.63       -0.08      6.37 o 
  -1  13   2      909.78      917.06     15.19 o 
   0  13   2      199.84      189.96      9.22 o 
   1  13   2       84.52       83.08      5.32 o 
   2  13   2      313.69      290.90     13.94 o 
   3  13   2       29.13       24.66      7.00 o 
   4  13   2        5.06       -0.05      9.62 o 
   5  13   2      248.98      246.14     14.60 o 
   6  13   2       35.93       32.67      7.38 o 
   7  13   2       80.06       84.22      8.07 o 
   8  13   2       45.53       44.76      8.18 o 
   9  13   2        1.44       -8.72     11.59 o 
  10  13   2       19.07       -1.94     13.21 o 
  11  13   2       10.06       10.69     12.17 o 
  12  13   2        0.74       -9.38     14.85 o 
 -14  14   2        7.32       20.53      9.73 o 
 -13  14   2       14.91       -2.32     14.63 o 
 -12  14   2       28.97       15.37     13.26 o 
 -11  14   2       90.53       82.11     10.03 o 
 -10  14   2       10.91       16.30     11.18 o 
  -9  14   2        2.49       -1.78     10.06 o 
  -8  14   2       57.06       75.00      7.93 o 
  -7  14   2      149.29      155.55     14.27 o 
  -6  14   2        5.65       -8.42     10.25 o 
  -5  14   2      135.90      136.30     12.03 o 
  -4  14   2        4.49        8.94      8.89 o 
  -3  14   2      117.72      134.64     11.70 o 
  -2  14   2        6.17        1.20      8.89 o 
  -1  14   2       32.43       31.47      6.53 o 
   0  14   2      314.31      282.51     14.57 o 
   1  14   2       24.96       25.68      6.59 o 
   2  14   2     1080.81     1084.15     24.23 o 
   3  14   2        1.71       -1.45     10.01 o 
   4  14   2     2200.68     2169.89     34.86 o 
   5  14   2      102.19       95.43      9.05 o 
   6  14   2       49.60       50.26      7.16 o 
   7  14   2       12.34        6.07     11.32 o 
   8  14   2       45.07       22.53      8.48 o 
   9  14   2       39.76       34.67      8.83 o 
  10  14   2       61.11       57.78      9.71 o 
  11  14   2        4.07       18.89     10.17 o 
  12  14   2        0.51        1.67     14.03 o 
 -14  15   2        9.73       14.16     13.89 o 
 -13  15   2       22.54       20.89     14.25 o 
 -12  15   2        0.26       13.62     11.21 o 
 -11  15   2        0.05        5.39     10.58 o 
 -10  15   2       76.79       83.31      9.52 o 
  -9  15   2      257.09      268.51     17.23 o 
  -8  15   2      294.37      317.04     17.50 o 
  -7  15   2       95.14      120.56      8.91 o 
  -6  15   2      423.28      403.12     17.58 o 
  -5  15   2       17.12        3.17      9.71 o 
  -4  15   2       66.22       71.15      7.52 o 
  -3  15   2       15.84       11.29      9.68 o 
  -2  15   2      282.30      267.20     14.08 o 
  -1  15   2       33.28       28.85      7.30 o 
   0  15   2       26.62       24.28      7.16 o 
   1  15   2      762.55      656.67     20.34 o 
   2  15   2     1157.22     1139.96     25.70 o 
   3  15   2     2140.87     2067.46     34.29 o 
   4  15   2      796.54      802.05     23.19 o 
   5  15   2      340.26      377.61     16.68 o 
   6  15   2       80.69       91.79      8.34 o 
   7  15   2       59.04       49.85      8.50 o 
   8  15   2       15.01        7.98     11.95 o 
   9  15   2        6.00        5.39     11.48 o 
  10  15   2        0.00       -4.35     12.03 o 
  11  15   2        2.16       -3.83     14.46 o 
  12  15   2        0.26        3.42     14.36 o 
 -13  16   2        0.79       13.59     10.06 o 
 -12  16   2        3.14      -14.93     14.93 o 
 -11  16   2       20.01        0.77     12.71 o 
 -10  16   2      255.71      290.27     19.47 o 
  -9  16   2        0.56      -11.68     11.68 o 
  -8  16   2       14.31       13.34     10.99 o 
  -7  16   2       66.51       53.18      8.39 o 
  -6  16   2       17.38       10.91     10.01 o 
  -5  16   2      141.69      138.33      9.24 o 
  -4  16   2       71.43       68.85      7.93 o 
  -3  16   2       28.79       28.00      7.27 o 
  -2  16   2       90.74       93.90      8.12 o 
  -1  16   2      453.66      434.34     17.31 o 
   0  16   2       45.81       36.07      7.52 o 
   1  16   2      237.44      219.10     14.03 o 
   2  16   2      822.47      798.17     22.97 o 
   3  16   2     1746.13     1784.40     32.65 o 
   4  16   2       34.55       34.51      8.37 o 
   5  16   2      310.71      298.26     16.68 o 
   6  16   2      142.76      161.93     14.11 o 
   7  16   2       33.33       28.74      8.01 o 
   8  16   2       12.48        7.77     12.58 o 
   9  16   2        0.70       17.42     11.81 o 
  10  16   2      137.71      180.14     13.70 o 
  11  16   2        0.01       12.77     13.97 o 
 -13  17   2       25.50       10.83     15.59 o 
 -12  17   2        0.63      -15.59     15.59 o 
 -11  17   2        1.33       -2.13     12.30 o 
 -10  17   2        2.62      -13.29     13.29 o 
  -9  17   2      103.71      128.35     10.42 o 
  -8  17   2       20.40       39.62      7.87 o 
  -7  17   2       80.68       76.07      9.16 o 
  -6  17   2      177.87      189.19     14.57 o 
  -5  17   2       87.29       97.61      9.05 o 
  -4  17   2        0.29       -5.58     10.72 o 
  -3  17   2      350.57      326.69     16.11 o 
  -2  17   2      220.91      225.77     13.97 o 
  -1  17   2       21.70       25.18      7.08 o 
   0  17   2       42.45       53.05      7.41 o 
   1  17   2        2.50      -10.47     10.47 o 
   2  17   2        0.79        5.66     10.23 o 
   3  17   2        6.77        6.81     11.43 o 
   4  17   2       84.81       88.15      9.52 o 
   5  17   2       23.94       34.23      7.68 o 
   6  17   2       18.14       37.02      7.90 o 
   7  17   2        5.92        7.05     11.40 o 
   8  17   2       35.06       40.77      9.02 o 
   9  17   2        4.34        5.17     12.03 o 
  10  17   2        0.75       -7.71     14.55 o 
  11  17   2       10.78       15.75     15.48 o 
 -12  18   2       20.46        5.63     16.43 o 
 -11  18   2       27.49       39.98     10.86 o 
 -10  18   2       59.16       52.53      9.41 o 
  -9  18   2        0.37       -1.34     12.80 o 
  -8  18   2      261.16      284.48     18.24 o 
  -7  18   2       26.49       31.72      8.53 o 
  -6  18   2      130.34      144.67     14.19 o 
  -5  18   2       39.10       53.02      7.79 o 
  -4  18   2      133.26      108.66      8.91 o 
  -3  18   2        0.89        8.61      9.90 o 
  -2  18   2       57.83       62.92      7.60 o 
  -1  18   2       26.01       22.91      7.27 o 
   0  18   2       59.48       50.53      7.79 o 
   1  18   2       12.07        3.61     10.45 o 
   2  18   2      439.85      426.96     18.35 o 
   3  18   2      350.83      313.90     18.02 o 
   4  18   2       38.91       29.64      8.78 o 
   5  18   2       77.26       87.09      8.94 o 
   6  18   2       65.59       78.45      9.90 o 
   7  18   2       74.38       94.06     10.23 o 
   8  18   2       34.05       36.20      9.21 o 
   9  18   2       71.02       97.89     11.68 o 
  10  18   2       20.89       15.23     15.72 o 
 -11  19   2        0.47       -6.18     14.68 o 
 -10  19   2        2.35      -14.25     14.25 o 
  -9  19   2       10.92       -2.13     12.58 o 
  -8  19   2       26.83       41.75      8.91 o 
  -7  19   2      143.60      172.29     15.72 o 
  -6  19   2       32.60       20.92      8.91 o 
  -5  19   2       94.13      102.81      9.71 o 
  -4  19   2        2.00        6.95      7.19 o 
  -3  19   2      132.65      120.42      9.73 o 
  -2  19   2      762.57      720.73     23.24 o 
  -1  19   2      109.34      105.60      9.19 o 
   0  19   2       68.35       77.27      8.94 o 
   1  19   2       20.01       23.27      7.98 o 
   2  19   2        1.85        5.77     10.64 o 
   3  19   2      109.09      110.25      9.90 o 
   4  19   2      337.53      295.44     19.47 o 
   5  19   2      178.62      190.72     16.35 o 
   6  19   2        0.16      -11.57     11.57 o 
   7  19   2       29.83       50.37      9.00 o 
   8  19   2        8.07       19.99     14.52 o 
   9  19   2       30.11       29.72     10.75 o 
  10  19   2        2.81       19.96     14.98 o 
 -11  20   2        0.78      -14.93     14.93 o 
 -10  20   2       21.01       42.11     10.09 o 
  -9  20   2        3.01       13.34     13.97 o 
  -8  20   2        0.00       -2.84     11.13 o 
  -7  20   2       14.33        9.13      8.91 o 
  -6  20   2       49.55       43.61      8.83 o 
  -5  20   2       46.25       34.40      8.56 o 
  -4  20   2        0.71       19.93      7.77 o 
  -3  20   2        7.80       12.69     10.77 o 
  -2  20   2       87.05       77.13      9.49 o 
  -1  20   2        9.16       -3.06     11.35 o 
   0  20   2        0.54        0.49     11.10 o 
   1  20   2        3.91        7.85     10.72 o 
   2  20   2       71.36       74.97      8.67 o 
   3  20   2       79.54       83.37     10.23 o 
   4  20   2      115.23      104.45      9.98 o 
   5  20   2        0.47        2.71     11.51 o 
   6  20   2        0.64       -2.11     12.50 o 
   7  20   2        1.91        0.74     14.03 o 
   8  20   2       32.42        3.80     17.01 o 
   9  20   2       55.91       67.37     12.52 o 
 -10  21   2        4.00       26.85      9.73 o 
  -9  21   2        2.94       16.27     14.68 o 
  -8  21   2        0.16       20.75     14.19 o 
  -7  21   2        0.32       -0.77     12.47 o 
  -6  21   2       25.57       11.92      8.89 o 
  -5  21   2       31.30       48.37      8.61 o 
  -4  21   2       34.10       31.14      8.53 o 
  -3  21   2       10.60       20.10      7.87 o 
  -2  21   2      142.18      132.20     10.23 o 
  -1  21   2      171.82      165.34     16.05 o 
   0  21   2       35.47       24.34      9.05 o 
   1  21   2       40.02       35.41      8.42 o 
   2  21   2       21.89       35.63      8.67 o 
   3  21   2        4.85       17.34      8.45 o 
   4  21   2        1.94       -4.84     11.62 o 
   5  21   2        1.03        7.77     11.51 o 
   6  21   2        0.01        0.74     14.85 o 
   7  21   2        0.02       -7.74     14.60 o 
   8  21   2        0.79      -15.48     15.48 o 
  -9  22   2       83.09       78.45     12.30 o 
  -8  22   2       62.09       80.28     11.32 o 
  -7  22   2        1.45        0.30     10.28 o 
  -6  22   2       30.48        0.14     14.08 o 
  -5  22   2        0.40       -1.42     12.28 o 
  -4  22   2        6.09        8.86     11.35 o 
  -3  22   2       53.54       39.57      9.71 o 
  -2  22   2        3.39        5.41     11.73 o 
  -1  22   2        0.11        9.38     11.21 o 
   0  22   2        8.25       14.77     11.54 o 
   1  22   2       16.16       -2.02     12.09 o 
   2  22   2        2.52       15.69     11.65 o 
   3  22   2       81.73       84.63      9.95 o 
   4  22   2        0.49       13.10     12.11 o 
   5  22   2        6.43       -1.56     14.85 o 
   6  22   2        0.54       -1.61     14.57 o 
   7  22   2       19.40       13.70     15.09 o 
  -8  23   2        2.59      -15.72     15.72 o 
  -7  23   2        3.33      -15.28     15.28 o 
  -6  23   2       14.34        6.18     15.23 o 
  -5  23   2       32.65       43.80     10.20 o 
  -4  23   2        0.03        4.40     12.19 o 
  -3  23   2        0.09        5.69     11.13 o 
  -2  23   2        1.38        7.79     12.11 o 
  -1  23   2       81.69       87.88     10.06 o 
   0  23   2        0.04        2.84     11.98 o 
   1  23   2        6.91       16.38     13.53 o 
   2  23   2       76.41       79.21     10.17 o 
   3  23   2      120.92      158.29     12.63 o 
   4  23   2       15.98       -9.05     15.72 o 
   5  23   2      101.94      124.08     12.06 o 
   6  23   2        5.15       -9.05     15.61 o 
  -7  24   2        2.09        9.19     14.46 o 
  -6  24   2        4.49      -15.39     15.39 o 
  -5  24   2        3.71        7.71     14.22 o 
  -4  24   2       25.42       13.81     15.15 o 
  -3  24   2       85.73       93.16     12.11 o 
  -2  24   2        2.24       -1.56     14.66 o 
  -1  24   2       80.63       67.48     11.43 o 
   0  24   2       17.07       27.62     10.80 o 
   1  24   2       35.00       37.51     10.80 o 
   2  24   2      241.77      308.07     21.55 o 
   3  24   2        0.34       -1.64     14.30 o 
   4  24   2       66.53       68.14     12.28 o 
   5  24   2        0.77      -11.48     16.13 o 
  -5  25   2       41.60       43.39     12.36 o 
  -4  25   2        0.25      -13.02     15.67 o 
  -3  25   2        6.99      -12.69     16.27 o 
  -2  25   2        9.43       -3.80     15.61 o 
  -1  25   2        1.12      -10.88     15.28 o 
   0  25   2        0.84      -14.08     14.98 o 
   1  25   2        1.05       14.41     14.33 o 
   2  25   2        4.52       20.94     14.33 o 
   3  25   2       32.75       43.78     11.48 o 
  -1  26   2        3.04        5.06     15.09 o 
 -16   1   3        8.88        3.09     14.52 o 
 -15   1   3       12.97       18.81      9.00 o 
 -14   1   3        0.00        7.08     12.09 o 
 -13   1   3       92.93       75.08     10.14 o 
 -12   1   3       29.50       28.63      7.66 o 
 -11   1   3      571.81      547.43     20.26 o 
 -10   1   3        1.06       -2.98      9.95 o 
  -9   1   3      679.83      668.02     19.58 o 
  -8   1   3      463.67      420.61     11.35 o 
  -7   1   3      144.48      147.88     11.14 o 
  -6   1   3      326.49      298.94     12.63 o 
  -5   1   3       29.49       42.99      4.32 o 
  -4   1   3      997.53     1017.96     12.71 o 
  -3   1   3      561.79      543.72      9.39 o 
  -2   1   3       80.14       97.56      5.19 o 
  -1   1   3      562.40      582.67     12.93 o 
   0   1   3        0.56        2.33      4.32 o 
   1   1   3      137.80      166.06      8.53 o 
   2   1   3     1836.53     1839.85     41.86 o 
   3   1   3       11.39       13.98      4.10 o 
   4   1   3      121.42      117.95      6.60 o 
   5   1   3      157.54      153.86     20.34 o 
   6   1   3        9.89       12.85      6.37 o 
   7   1   3      566.13      543.85     18.81 o 
   8   1   3     1406.67     1370.57     29.64 o 
   9   1   3       26.05       15.31     10.72 o 
  10   1   3       91.98       83.42      9.46 o 
  11   1   3       23.34       28.16      8.20 o 
  12   1   3      140.08      147.41     12.17 o 
  13   1   3       14.16       10.75     14.16 o 
  14   1   3        7.98       -4.92     14.93 o 
 -16   2   3       37.83       57.37     11.57 o 
 -15   2   3        9.20       15.61     12.80 o 
 -14   2   3        0.73        0.60     11.21 o 
 -13   2   3       92.09       86.40      9.98 o 
 -12   2   3        1.32        2.21      9.82 o 
 -11   2   3       15.57       -1.04      9.84 o 
 -10   2   3       15.57       22.61      6.95 o 
  -9   2   3      384.45      371.65     16.54 o 
  -8   2   3      413.79      404.44     22.91 o 
  -7   2   3       23.42       22.32      4.25 o 
  -6   2   3      141.20      138.32      7.37 o 
  -5   2   3      102.30      107.80      6.49 o 
  -4   2   3      487.01      441.03      9.17 o 
  -3   2   3      187.81      172.57      8.87 o 
  -2   2   3      281.25      256.66      7.18 o 
  -1   2   3      303.07      265.12      7.11 o 
   0   2   3       14.77       11.33      5.95 o 
   1   2   3      746.61      750.63     11.02 o 
   2   2   3        0.79       -3.10      4.66 o 
   3   2   3      169.62      156.13      6.83 o 
   4   2   3       15.91       15.80      4.46 o 
   5   2   3       12.10        5.87      5.85 o 
   6   2   3      114.42      110.71     11.05 o 
   7   2   3       93.09       81.24      8.31 o 
   8   2   3       30.04       16.49     11.18 o 
   9   2   3      361.65      333.83     17.61 o 
  10   2   3       58.97       38.94      8.67 o 
  11   2   3        0.23        9.32      7.33 o 
  12   2   3        8.75        2.16     12.58 o 
  13   2   3       42.37       54.44     10.83 o 
  14   2   3        4.88        9.98      9.68 o 
 -16   3   3        3.48       11.27     10.25 o 
 -15   3   3      219.23      212.40     13.21 o 
 -14   3   3      123.51      143.25     11.48 o 
 -13   3   3      232.53      251.25     16.46 o 
 -12   3   3      309.14      301.68     18.32 o 
 -11   3   3      258.71      235.12     15.83 o 
 -10   3   3        1.65        5.47      9.62 o 
  -9   3   3        5.49        3.99      9.02 o 
  -8   3   3      439.71      417.26     20.41 o 
  -7   3   3        4.91        7.09      5.74 o 
  -6   3   3       11.02       10.53      4.29 o 
  -5   3   3      870.16      904.94     12.90 o 
  -4   3   3     3073.09     2997.13     24.59 o 
  -3   3   3       27.94       41.02      3.62 o 
  -2   3   3     2732.05     2649.49     19.21 o 
  -1   3   3     2685.92     2642.21     18.88 o 
   0   3   3     1566.45     1638.92     30.32 o 
   1   3   3      597.75      654.45     18.44 o 
   2   3   3      964.54      947.64     12.73 o 
   3   3   3     1115.65     1194.01     14.75 o 
   4   3   3      254.69      296.96     11.11 o 
   5   3   3      143.00      151.70      8.23 o 
   6   3   3      174.76      156.02     12.47 o 
   7   3   3      478.99      458.60     17.36 o 
   8   3   3        2.36        6.12      7.05 o 
   9   3   3       22.84       22.39      7.98 o 
  10   3   3       48.79       46.59      8.26 o 
  11   3   3        0.02        7.08     11.18 o 
  12   3   3       94.65      111.70     11.10 o 
  13   3   3       54.27       70.46     10.75 o 
 -16   4   3        1.20       -1.70     13.45 o 
 -15   4   3       72.45       81.43     10.47 o 
 -14   4   3      353.84      372.33     20.32 o 
 -13   4   3      378.90      426.58     21.00 o 
 -12   4   3       29.08       33.96      7.90 o 
 -11   4   3      433.66      399.67     19.03 o 
 -10   4   3        4.84        2.76      9.65 o 
  -9   4   3       59.67       66.50      7.49 o 
  -8   4   3      750.58      779.55     14.31 o 
  -7   4   3      155.55      165.71      9.82 o 
  -6   4   3     1198.52     1124.50     15.06 o 
  -5   4   3      845.21      900.80     13.16 o 
  -4   4   3      315.63      347.93      8.86 o 
  -3   4   3        2.31        8.28      5.11 o 
  -2   4   3      805.40      841.43     11.46 o 
  -1   4   3       16.17       12.18      4.15 o 
   0   4   3     2725.71     2689.89     19.56 o 
   1   4   3      136.12      184.12      6.84 o 
   2   4   3     1043.31     1076.17     17.16 o 
   3   4   3        3.22       -3.18      6.06 o 
   4   4   3       72.14       91.51      7.55 o 
   5   4   3        0.36        5.80      5.93 o 
   6   4   3        1.20       -5.85      6.51 o 
   7   4   3       91.48       70.05      8.26 o 
   8   4   3       17.95       31.47      7.33 o 
   9   4   3       28.60       31.34      8.18 o 
  10   4   3       63.98       59.53      8.56 o 
  11   4   3       30.65       31.96      8.53 o 
  12   4   3       94.49       99.77     10.14 o 
  13   4   3       17.51        0.71     14.77 o 
 -16   5   3        4.98       15.94     14.33 o 
 -15   5   3       31.29       20.53     14.71 o 
 -14   5   3       32.39       37.54      9.43 o 
 -13   5   3       30.41       23.02      8.72 o 
 -12   5   3       62.06       54.33      8.75 o 
 -11   5   3      127.71      124.03      9.71 o 
 -10   5   3       47.19       45.25      7.55 o 
  -9   5   3       37.87       31.50      6.86 o 
  -8   5   3       60.14       62.56      9.30 o 
  -7   5   3      191.03      167.04     14.15 o 
  -6   5   3      315.32      286.68     12.02 o 
  -5   5   3       44.68       48.18      4.03 o 
  -4   5   3     1305.48     1241.86     14.78 o 
  -3   5   3     1628.29     1679.26     22.71 o 
  -2   5   3       33.79       36.78      4.03 o 
  -1   5   3     1841.71     1848.58     16.73 o 
   0   5   3       23.51       20.19      3.38 o 
   1   5   3       52.46       48.17      4.10 o 
   2   5   3       13.35       22.81      3.58 o 
   3   5   3      630.32      719.60     12.26 o 
   4   5   3       12.92       19.99      4.20 o 
   5   5   3      159.23      158.94      8.35 o 
   6   5   3        1.68       -9.16      9.21 o 
   7   5   3        5.99       12.88      6.81 o 
   8   5   3        2.43       -7.46      9.60 o 
   9   5   3      390.23      396.06     18.65 o 
  10   5   3       25.45       26.69      8.34 o 
  11   5   3       45.42       38.80      9.46 o 
  12   5   3        2.13       16.49     11.29 o 
  13   5   3       39.77       30.46     10.36 o 
 -16   6   3       29.90       25.32     11.02 o 
 -15   6   3        5.27       -7.41     13.62 o 
 -14   6   3       31.53       56.74      9.00 o 
 -13   6   3       16.77        1.75     11.78 o 
 -12   6   3       47.92       46.02      8.39 o 
 -11   6   3      196.03      184.89     14.55 o 
 -10   6   3       14.25       10.55     10.75 o 
  -9   6   3        0.97        1.70      8.91 o 
  -8   6   3       88.37       99.99      7.93 o 
  -7   6   3      507.90      568.07     15.78 o 
  -6   6   3      128.87      117.80      7.54 o 
  -5   6   3        4.67        2.24      5.34 o 
  -4   6   3      166.00      179.20      9.26 o 
  -3   6   3      458.53      461.43      9.81 o 
  -2   6   3      697.43      770.87     11.75 o 
  -1   6   3        4.37        6.36      3.78 o 
   0   6   3      248.43      264.64     13.26 o 
   1   6   3        2.53       -4.77      4.77 o 
   2   6   3      106.68      108.83      6.37 o 
   3   6   3      427.45      477.08     10.54 o 
   4   6   3       14.10       25.32      5.41 o 
   5   6   3       24.52       10.28      6.64 o 
   6   6   3      325.16      299.46     14.93 o 
   7   6   3      146.99      132.64     12.63 o 
   8   6   3       23.02       25.76      7.25 o 
   9   6   3        0.17        7.41     10.61 o 
  10   6   3        0.03        6.73     10.96 o 
  11   6   3       22.28       27.84      9.41 o 
  12   6   3        3.32      -13.51     13.51 o 
  13   6   3        0.18        2.43     13.40 o 
 -16   7   3        4.57       17.44      9.84 o 
 -15   7   3        4.11      -14.66     14.66 o 
 -14   7   3      148.28      112.49     11.48 o 
 -13   7   3       65.59       74.07      9.08 o 
 -12   7   3      283.80      301.35     17.34 o 
 -11   7   3       21.90       11.87     10.83 o 
 -10   7   3      125.98      128.59      9.16 o 
  -9   7   3       32.84       29.91      7.36 o 
  -8   7   3       80.83      104.83      8.31 o 
  -7   7   3      565.59      543.89     12.71 o 
  -6   7   3      808.98      862.84     14.28 o 
  -5   7   3        3.24        1.49      5.52 o 
  -4   7   3     1700.05     1648.82     17.78 o 
  -3   7   3       85.92       85.46      5.22 o 
  -2   7   3       42.90       37.48      9.41 o 
  -1   7   3        1.37        4.90      4.89 o 
   0   7   3       18.73       11.76      3.71 o 
   1   7   3      838.09      924.51     13.18 o 
   2   7   3       23.80       17.16      6.47 o 
   3   7   3       80.38       78.52      4.63 o 
   4   7   3      185.94      194.46     21.75 o 
   5   7   3      146.73      170.43     11.70 o 
   6   7   3      159.26      172.89     12.96 o 
   7   7   3       15.43       11.84      6.81 o 
   8   7   3       15.74       22.61      7.22 o 
   9   7   3      253.24      250.74     15.97 o 
  10   7   3        0.03       -9.93     11.10 o 
  11   7   3       16.70        7.46     11.18 o 
  12   7   3        0.29       -2.95     13.75 o 
  13   7   3        4.34       13.67     13.92 o 
 -16   8   3        6.29       20.32      9.87 o 
 -15   8   3        2.72       16.87     13.84 o 
 -14   8   3        0.05       -4.92     12.66 o 
 -13   8   3      263.01      267.82     17.69 o 
 -12   8   3        1.74        9.65     11.27 o 
 -11   8   3       28.14       33.44      7.66 o 
 -10   8   3        2.52        4.13      9.82 o 
  -9   8   3       62.08       74.59      8.04 o 
  -8   8   3        6.33       22.01      6.73 o 
  -7   8   3      470.57      431.39     17.20 o 
  -6   8   3      573.87      598.54     13.19 o 
  -5   8   3      111.03      100.12      5.17 o 
  -4   8   3      458.39      461.21     10.97 o 
  -3   8   3       14.71       22.05      8.56 o 
  -2   8   3        2.58        1.05      5.67 o 
  -1   8   3       31.24       43.58      3.82 o 
   0   8   3      292.12      321.86      8.75 o 
   1   8   3     1135.42     1112.83     14.76 o 
   2   8   3       16.92       12.36      4.58 o 
   3   8   3       96.00       97.98      8.16 o 
   4   8   3       56.72       58.60      6.95 o 
   5   8   3      116.70      122.82      8.86 o 
   6   8   3       31.49       43.23      7.38 o 
   7   8   3       36.27       22.34      7.52 o 
   8   8   3        2.89        1.67      9.13 o 
   9   8   3       73.39       79.70      9.11 o 
  10   8   3       41.36       50.89      8.56 o 
  11   8   3       22.15       29.26      8.31 o 
  12   8   3        2.00       11.98     12.77 o 
  13   8   3        0.90        6.43     13.78 o 
 -15   9   3        4.21        8.50     14.25 o 
 -14   9   3        0.94        9.24     12.85 o 
 -13   9   3       31.21       40.19      9.35 o 
 -12   9   3        0.63       -7.33     11.02 o 
 -11   9   3       30.03       10.25     11.46 o 
 -10   9   3       88.27       82.90      9.11 o 
  -9   9   3      189.23      147.87     14.55 o 
  -8   9   3      131.32      142.59     12.50 o 
  -7   9   3       23.65       23.62      7.19 o 
  -6   9   3       22.54       17.18      5.46 o 
  -5   9   3       23.56       23.65      4.79 o 
  -4   9   3       42.02       46.56      4.59 o 
  -3   9   3        0.14        3.86      5.45 o 
  -2   9   3        0.15        4.76      4.19 o 
  -1   9   3        3.46        0.07      5.23 o 
   0   9   3       65.27       67.38      4.51 o 
   1   9   3       10.86       16.74      7.37 o 
   2   9   3       83.78       94.23      7.82 o 
   3   9   3       16.59       17.32      4.40 o 
   4   9   3        6.21        8.91      8.70 o 
   5   9   3       32.90       36.97      7.25 o 
   6   9   3       20.68       13.37     10.01 o 
   7   9   3        0.61       -9.76     10.42 o 
   8   9   3       51.31       44.21      8.15 o 
   9   9   3       68.37       60.76      9.38 o 
  10   9   3       16.20        9.08     11.84 o 
  11   9   3        2.50        0.71     12.33 o 
  12   9   3        2.77       16.93     13.53 o 
  13   9   3        2.30       -7.44     12.96 o 
 -15  10   3       17.27       19.14     15.31 o 
 -14  10   3        1.52       11.05     12.80 o 
 -13  10   3       66.70       66.61     10.23 o 
 -12  10   3       24.94       25.57      8.31 o 
 -11  10   3        7.70       -1.75     11.27 o 
 -10  10   3       23.95        1.67     10.96 o 
  -9  10   3       30.58       31.01      7.27 o 
  -8  10   3       35.88       40.63      7.79 o 
  -7  10   3       92.40       84.87      8.07 o 
  -6  10   3        4.73       11.68      8.91 o 
  -5  10   3      217.63      230.75     21.05 o 
  -4  10   3      299.56      283.28     10.40 o 
  -3  10   3      819.52      821.71     28.68 o 
  -2  10   3        1.69       -8.53      8.87 o 
  -1  10   3        3.98       -4.13      5.59 o 
   0  10   3       26.99       23.77      4.28 o 
   1  10   3       98.93       90.63      8.71 o 
   2  10   3        0.85       -3.30      5.99 o 
   3  10   3       32.29       43.07      7.05 o 
   4  10   3        1.30       -5.11      9.16 o 
   5  10   3        0.70       -3.66      9.54 o 
   6  10   3      100.29       81.86      8.15 o 
   7  10   3      155.73      195.28     13.67 o 
   8  10   3      284.79      254.32     15.83 o 
   9  10   3       62.11       59.55      9.32 o 
  10  10   3        3.53        2.68     12.06 o 
  11  10   3       19.43       20.43     13.97 o 
  12  10   3       12.70       16.38     13.81 o 
 -15  11   3        4.33      -15.86     15.86 o 
 -14  11   3        0.41        1.39     13.75 o 
 -13  11   3        2.05       -0.63     13.12 o 
 -12  11   3       39.72       27.78      9.00 o 
 -11  11   3        3.58        3.04     10.17 o 
 -10  11   3      236.28      242.09     15.89 o 
  -9  11   3       10.16        5.69     10.28 o 
  -8  11   3       31.44       32.57      7.44 o 
  -7  11   3      146.38      149.10     13.04 o 
  -6  11   3        8.93        5.11      9.21 o 
  -5  11   3       28.11       31.25      6.86 o 
  -4  11   3     1495.84     1493.41     19.30 o 
  -3  11   3        0.44        4.90      5.86 o 
  -2  11   3     2330.70     2191.22     21.95 o 
  -1  11   3      122.58      129.54      7.53 o 
   0  11   3       15.34       25.45      4.52 o 
   1  11   3       13.80       21.08     13.94 o 
   2  11   3      329.97      317.21     14.98 o 
   3  11   3        7.95        6.81      9.32 o 
   4  11   3       20.02       25.32      6.89 o 
   5  11   3       37.67       44.68      7.05 o 
   6  11   3      155.79      136.66     12.11 o 
   7  11   3       46.84       46.48      7.96 o 
   8  11   3        3.23       -6.64     11.18 o 
   9  11   3      107.33      110.36     10.14 o 
  10  11   3        0.00      -13.45     13.45 o 
  11  11   3       68.60       58.05     10.55 o 
  12  11   3        0.76        7.22     13.26 o 
 -15  12   3        5.89       19.96     14.41 o 
 -14  12   3       50.12       58.40     11.46 o 
 -13  12   3       12.69        9.24      8.50 o 
 -12  12   3       94.89      103.22     10.17 o 
 -11  12   3        9.00      -12.36     12.36 o 
 -10  12   3        2.79       -9.82     11.24 o 
  -9  12   3       85.97       87.06      9.05 o 
  -8  12   3        8.76       12.69      6.84 o 
  -7  12   3      144.83      142.24     12.85 o 
  -6  12   3      294.97      310.56     16.62 o 
  -5  12   3      178.41      194.68     12.11 o 
  -4  12   3       58.07       55.75      7.38 o 
  -3  12   3      135.90      138.30     11.57 o 
  -2  12   3       43.82       31.96      7.41 o 
  -1  12   3       13.84        9.90      8.78 o 
   0  12   3      405.18      406.04     16.30 o 
   1  12   3      442.30      405.74     16.08 o 
   2  12   3      104.05      115.77     11.48 o 
   3  12   3       12.86       15.45      6.95 o 
   4  12   3       15.44       11.18      6.86 o 
   5  12   3       23.17       11.37     10.66 o 
   6  12   3       26.25       17.96      7.90 o 
   7  12   3      115.65      122.88      9.65 o 
   8  12   3        0.37       12.88     10.47 o 
   9  12   3       55.10       23.21      9.13 o 
  10  12   3        5.88       15.59     11.51 o 
  11  12   3        0.80      -14.19     14.19 o 
  12  12   3        6.95        3.42     14.19 o 
 -14  13   3        0.06       19.14     14.16 o 
 -13  13   3       17.52       37.38      9.84 o 
 -12  13   3        1.58        1.29     11.37 o 
 -11  13   3       60.02       70.08      9.41 o 
 -10  13   3      196.85      161.82     11.57 o 
  -9  13   3       20.67       12.25     10.80 o 
  -8  13   3      146.61      133.63      9.90 o 
  -7  13   3       42.28       36.69      7.96 o 
  -6  13   3      294.14      245.18     15.78 o 
  -5  13   3       34.03       20.59      7.33 o 
  -4  13   3        0.37       -3.09      9.41 o 
  -3  13   3       73.81       67.97      7.68 o 
  -2  13   3        8.58        8.01      6.59 o 
  -1  13   3       91.01      115.20     11.18 o 
   0  13   3      168.96      174.94     13.48 o 
   1  13   3     2037.58     2002.22     32.24 o 
   2  13   3      166.97      191.18     13.40 o 
   3  13   3        3.95       -2.46      9.82 o 
   4  13   3      533.51      541.50     19.41 o 
   5  13   3      264.95      228.23     15.72 o 
   6  13   3       15.02       14.96     10.94 o 
   7  13   3      152.28      134.12      9.84 o 
   8  13   3       14.75       27.40      8.26 o 
   9  13   3        3.99       -9.60     11.43 o 
  10  13   3        0.79        5.91     11.95 o 
  11  13   3        8.42        7.74     10.12 o 
 -14  14   3       43.09       48.53     11.10 o 
 -13  14   3       58.06       43.99     11.24 o 
 -12  14   3       17.71       25.62      9.05 o 
 -11  14   3       32.08       12.06      8.80 o 
 -10  14   3      149.98      164.71     15.53 o 
  -9  14   3      240.81      223.26     17.20 o 
  -8  14   3        2.59        9.35     10.39 o 
  -7  14   3       27.72       32.37      7.19 o 
  -6  14   3      131.21      120.86      8.75 o 
  -5  14   3       38.10       44.68      7.79 o 
  -4  14   3      430.81      414.71     17.47 o 
  -3  14   3       77.17       75.19      8.15 o 
  -2  14   3      442.74      432.89     17.14 o 
  -1  14   3      389.85      343.92     17.23 o 
   0  14   3     1576.24     1520.05     28.93 o 
   1  14   3      381.53      384.47     17.20 o 
   2  14   3       19.51       13.40      7.55 o 
   3  14   3      126.29      139.31     12.99 o 
   4  14   3      189.57      150.36     14.33 o 
   5  14   3      134.36      162.55     14.16 o 
   6  14   3       46.80       43.83      8.50 o 
   7  14   3       25.35       15.39      8.23 o 
   8  14   3       20.76       17.58      8.34 o 
   9  14   3        0.52      -13.04     13.04 o 
  10  14   3        1.32       12.19     12.50 o 
  11  14   3       14.97       15.31     14.33 o 
 -13  15   3       42.99       39.98     11.70 o 
 -12  15   3        1.37        6.64     12.06 o 
 -11  15   3        9.19        9.11     12.80 o 
 -10  15   3        0.22        4.51     10.94 o 
  -9  15   3      142.85      141.42     10.53 o 
  -8  15   3      295.46      260.99     18.27 o 
  -7  15   3       51.78       52.47      8.83 o 
  -6  15   3       44.60       45.85      8.26 o 
  -5  15   3      380.21      390.32     17.31 o 
  -4  15   3      103.72       99.12      8.67 o 
  -3  15   3      297.76      264.08     15.42 o 
  -2  15   3       96.84       88.24      8.42 o 
  -1  15   3      900.98      882.96     23.84 o 
   0  15   3      345.86      339.44     16.65 o 
   1  15   3       61.03       58.02      7.96 o 
   2  15   3     1080.58     1046.99     25.62 o 
   3  15   3      665.27      644.86     21.71 o 
   4  15   3       52.07       46.62      8.39 o 
   5  15   3        4.50       -3.39     10.96 o 
   6  15   3        2.12       -1.20     10.99 o 
   7  15   3       57.11       51.19      9.08 o 
   8  15   3       29.54       32.48      9.46 o 
   9  15   3        1.75      -13.26     13.26 o 
  10  15   3        1.07       -1.61     13.48 o 
 -13  16   3        1.17       13.78     14.25 o 
 -12  16   3       14.12      -14.55     14.55 o 
 -11  16   3        2.74        2.76     13.04 o 
 -10  16   3       18.98        3.39     13.45 o 
  -9  16   3       99.40       89.27     10.12 o 
  -8  16   3      276.10      276.63     17.53 o 
  -7  16   3      154.02      144.15     11.05 o 
  -6  16   3       61.66       63.87      8.26 o 
  -5  16   3       86.11       74.56      9.02 o 
  -4  16   3       32.80       28.00      7.38 o 
  -3  16   3       28.42       34.10      7.27 o 
  -2  16   3      209.08      211.88     13.89 o 
  -1  16   3      133.57      116.75      9.49 o 
   0  16   3       57.20       56.11      7.96 o 
   1  16   3       40.04       46.51      7.68 o 
   2  16   3       98.88      110.08      8.75 o 
   3  16   3        0.25       -1.09     10.23 o 
   4  16   3        3.42        1.78      9.87 o 
   5  16   3       16.34       16.00      8.50 o 
   6  16   3        0.05        1.94      7.74 o 
   7  16   3        0.39        4.02     11.73 o 
   8  16   3       71.07       71.20      9.82 o 
   9  16   3       29.31       36.48      9.84 o 
  10  16   3        8.70        8.07     14.74 o 
 -12  17   3        4.33       16.32     10.09 o 
 -11  17   3        2.08        4.43     14.19 o 
 -10  17   3       73.67       94.31     10.28 o 
  -9  17   3      211.93      209.50     18.10 o 
  -8  17   3      364.74      348.68     21.14 o 
  -7  17   3       40.54       27.04      8.34 o 
  -6  17   3      406.61      419.99     19.60 o 
  -5  17   3      152.47      134.04      9.98 o 
  -4  17   3        0.27      -10.55     10.55 o 
  -3  17   3      426.76      458.21     18.89 o 
  -2  17   3        2.16        4.89      9.73 o 
  -1  17   3      568.79      554.32     21.03 o 
   0  17   3       64.98       46.57      8.26 o 
   1  17   3        2.32        2.73     10.28 o 
   2  17   3     1152.50     1133.01     28.82 o 
   3  17   3      420.00      364.26     19.19 o 
   4  17   3        0.41       12.11     10.69 o 
   5  17   3       56.61       61.60      9.19 o 
   6  17   3       51.51       46.84      8.83 o 
   7  17   3       28.22        4.27     13.40 o 
   8  17   3       17.18       11.13     13.15 o 
   9  17   3       10.63       43.12      9.46 o 
 -12  18   3        8.86        5.06     14.93 o 
 -11  18   3        7.10       11.59     14.33 o 
 -10  18   3       88.53       85.09     11.54 o 
  -9  18   3       26.48        4.98     14.36 o 
  -8  18   3       99.67       95.13     10.50 o 
  -7  18   3        1.99        0.63     12.14 o 
  -6  18   3       14.08        9.79     12.11 o 
  -5  18   3      432.56      373.59     19.44 o 
  -4  18   3        2.92        8.72      7.38 o 
  -3  18   3       99.82       86.57      9.49 o 
  -2  18   3       15.70       13.10      7.44 o 
  -1  18   3       61.47       72.21      8.83 o 
   0  18   3      180.66      224.60     15.53 o 
   1  18   3      136.27      144.78     13.73 o 
   2  18   3       38.01       29.56      7.85 o 
   3  18   3       23.18       17.12      9.05 o 
   4  18   3       11.24       -4.37     12.22 o 
   5  18   3        4.98        0.71     11.70 o 
   6  18   3       24.73       18.10     13.10 o 
   7  18   3        0.08      -12.77     12.77 o 
   8  18   3       20.46        8.48     14.11 o 
   9  18   3        6.93       10.14      9.76 o 
 -11  19   3        5.48       11.27     13.64 o 
 -10  19   3        7.42        8.45     14.33 o 
  -9  19   3      105.04      109.13     11.07 o 
  -8  19   3       40.50       56.71      9.95 o 
  -7  19   3       19.84       18.13     13.21 o 
  -6  19   3       21.80       10.96     12.28 o 
  -5  19   3        1.63        9.52     10.72 o 
  -4  19   3        0.03       -1.89     10.80 o 
  -3  19   3       28.74       23.32      8.67 o 
  -2  19   3        2.29       -6.53     11.29 o 
  -1  19   3      246.50      227.69     17.01 o 
   0  19   3        1.13       -3.55     11.24 o 
   1  19   3      204.72      207.62     16.19 o 
   2  19   3      260.94      269.36     17.72 o 
   3  19   3      139.00      126.32     10.91 o 
   4  19   3        5.36       -8.61     11.76 o 
   5  19   3        9.42      -11.73     13.43 o 
   6  19   3        3.36        5.14     12.61 o 
   7  19   3        2.54       28.25      8.86 o 
   8  19   3       59.02       72.24     12.39 o 
 -10  20   3        2.03       11.24     14.08 o 
  -9  20   3       46.21       52.12     11.32 o 
  -8  20   3       14.86        5.20     12.85 o 
  -7  20   3        5.09        4.95     12.25 o 
  -6  20   3       45.90       48.73     10.03 o 
  -5  20   3       35.07       36.86      9.16 o 
  -4  20   3        9.50        5.80     11.62 o 
  -3  20   3      117.38      106.45     10.47 o 
  -2  20   3        1.71       14.00     11.27 o 
  -1  20   3      103.32      102.73     10.12 o 
   0  20   3       65.75       83.92      9.82 o 
   1  20   3      262.97      258.15     18.10 o 
   2  20   3       11.08       29.50      8.70 o 
   3  20   3       15.43       12.85     11.89 o 
   4  20   3       50.85       55.48     10.25 o 
   5  20   3        0.03       14.63     11.76 o 
   6  20   3       73.91      110.27     10.58 o 
   7  20   3        9.20       -3.91     14.33 o 
  -9  21   3        0.88        1.61     13.48 o 
  -8  21   3        1.52       12.30     13.26 o 
  -7  21   3       41.44       25.95     10.09 o 
  -6  21   3        0.31       13.23      8.37 o 
  -5  21   3        1.70       14.74     11.43 o 
  -4  21   3       30.36       26.69      8.31 o 
  -3  21   3       21.76       12.17      9.02 o 
  -2  21   3       29.43       12.74     11.98 o 
  -1  21   3      213.02      242.59     17.39 o 
   0  21   3       25.04       30.35      8.50 o 
   1  21   3        1.13      -12.55     12.55 o 
   2  21   3        6.95       -0.98      8.83 o 
   3  21   3        4.55        4.95     12.52 o 
   4  21   3        6.51        7.38     12.85 o 
   5  21   3        0.24      -13.94     13.94 o 
   6  21   3       30.16       19.14     14.96 o 
   7  21   3       50.00       58.62     12.52 o 
  -8  22   3        2.02       19.33     14.36 o 
  -7  22   3        1.10        1.50     14.30 o 
  -6  22   3       10.88        8.42     13.43 o 
  -5  22   3       18.89       31.66     10.09 o 
  -4  22   3       20.98       17.44     11.87 o 
  -3  22   3       37.30       39.54      9.27 o 
  -2  22   3       31.89       46.37      9.13 o 
  -1  22   3      113.56      115.72     11.13 o 
   0  22   3       43.67       56.19      9.32 o 
   1  22   3       71.52       71.26     10.34 o 
   2  22   3        7.79       13.29      9.93 o 
   3  22   3       16.80        2.90     13.51 o 
   4  22   3        0.33      -11.62     14.38 o 
   5  22   3        0.16       -2.41     12.00 o 
   6  22   3        0.52       -1.59     14.90 o 
  -7  23   3       29.25       39.07     10.69 o 
  -6  23   3        3.38       18.29     13.29 o 
  -5  23   3        1.78      -10.91     13.78 o 
  -4  23   3       19.89       24.80      9.98 o 
  -3  23   3       19.77       26.22      9.71 o 
  -2  23   3       99.71       86.98     11.78 o 
  -1  23   3       90.95      120.17     11.89 o 
   0  23   3       36.65       38.91     10.55 o 
   1  23   3       25.25       52.09      9.84 o 
   2  23   3        0.26      -10.03     13.89 o 
   3  23   3       15.29       35.30     10.36 o 
   4  23   3       20.31       -3.31     15.20 o 
  -5  24   3        0.09        0.74     14.85 o 
  -4  24   3       10.40       15.64     10.09 o 
  -3  24   3       11.94       15.91     10.66 o 
  -2  24   3       56.51       48.18     11.13 o 
  -1  24   3        2.72        6.97      9.98 o 
   0  24   3      126.64      147.71     13.07 o 
   1  24   3      130.30      183.14     18.29 o 
   2  24   3       22.03       22.69     15.39 o 
   3  24   3       30.51       38.66     10.96 o 
  -2  25   3        0.86        8.34     13.56 o 
  -1  25   3       16.99       34.04     10.99 o 
   0  25   3       13.76       33.30      9.95 o 
 -16   0   4        9.46       20.02     13.43 o 
 -15   0   4      727.48      793.52     29.69 o 
 -14   0   4        7.74        5.36     13.34 o 
 -13   0   4       77.43       67.05      9.98 o 
 -12   0   4        8.29       12.11     11.02 o 
 -11   0   4      101.64      106.06      9.00 o 
 -10   0   4      166.53      180.71     12.66 o 
  -9   0   4        7.97       -9.79     10.28 o 
  -8   0   4      569.72      613.88     19.25 o 
  -7   0   4       23.28       20.01      5.48 o 
  -6   0   4      190.32      183.65      8.59 o 
  -5   0   4      941.01      976.26     23.75 o 
  -4   0   4     6216.36     6131.96     38.61 o 
  -3   0   4     3746.80     3668.80     31.65 o 
  -2   0   4     2463.62     2445.15     49.15 o 
  -1   0   4      325.38      351.26      9.26 o 
   0   0   4      477.57      484.75     10.57 o 
   1   0   4      324.59      307.56     10.32 o 
   2   0   4       85.64       84.99      4.85 o 
   3   0   4      641.46      616.10     12.78 o 
   4   0   4      491.99      481.87     17.06 o 
   5   0   4     4701.91     4279.18     65.49 o 
   6   0   4       24.09       23.21      7.55 o 
   7   0   4      513.05      517.47     20.26 o 
   8   0   4      269.31      268.26     16.19 o 
   9   0   4      454.46      481.37     21.74 o 
  10   0   4        7.79       14.05     11.48 o 
  11   0   4       49.38       56.24     10.09 o 
  12   0   4        8.01       -7.19     13.81 o 
 -16   1   4       37.06       25.24     10.36 o 
 -15   1   4       12.11       30.24      9.60 o 
 -14   1   4       22.54       27.48      9.19 o 
 -13   1   4       91.06       98.11     10.39 o 
 -12   1   4      127.73      101.01     10.42 o 
 -11   1   4       49.64       44.35      7.85 o 
 -10   1   4       13.66       22.64      7.11 o 
  -9   1   4        2.40       10.36      9.62 o 
  -8   1   4       39.65       30.35      7.55 o 
  -7   1   4      172.92      177.75      8.52 o 
  -6   1   4      730.20      746.39     14.14 o 
  -5   1   4      681.39      667.17     13.18 o 
  -4   1   4     3368.17     3442.46     43.01 o 
  -3   1   4      453.59      487.85     10.63 o 
  -2   1   4      164.62      164.02      7.77 o 
  -1   1   4       85.42      104.89      6.11 o 
   0   1   4      158.12      171.23      7.31 o 
   1   1   4        4.38        3.27      4.44 o 
   2   1   4      162.39      150.14      7.61 o 
   3   1   4        9.88       -4.77      6.43 o 
   4   1   4       37.98       45.77      6.84 o 
   5   1   4      222.59      213.63     15.01 o 
   6   1   4       47.61       49.08      7.85 o 
   7   1   4     1850.52     1788.15     33.66 o 
   8   1   4       11.96        4.62     10.58 o 
   9   1   4       51.31       47.90      9.13 o 
  10   1   4        0.00       -5.28     11.98 o 
  11   1   4       28.32       18.95     12.71 o 
  12   1   4       23.89       34.10      9.32 o 
 -16   2   4        0.01        0.00     13.89 o 
 -15   2   4        9.09       12.58     14.25 o 
 -14   2   4      197.63      192.39     12.50 o 
 -13   2   4       96.22      107.57     10.25 o 
 -12   2   4        6.32        0.57     10.80 o 
 -11   2   4       44.57       47.19      8.31 o 
 -10   2   4      105.02      119.71      8.94 o 
  -9   2   4      450.93      442.77     18.21 o 
  -8   2   4       23.50       29.86      6.81 o 
  -7   2   4        0.38      -10.81     10.81 o 
  -6   2   4        0.97       -2.12      6.07 o 
  -5   2   4      261.12      278.49     13.82 o 
  -4   2   4     1311.77     1366.67     16.75 o 
  -3   2   4     1330.15     1386.12     18.83 o 
  -2   2   4       78.54       84.72      4.53 o 
  -1   2   4      217.43      211.69      7.93 o 
   0   2   4     1022.44     1027.60     33.15 o 
   1   2   4      120.09      124.35     10.29 o 
   2   2   4        3.99       -6.18      6.18 o 
   3   2   4      336.51      303.63     10.23 o 
   4   2   4      323.63      309.28     15.48 o 
   5   2   4      492.45      527.69     17.66 o 
   6   2   4      172.55      176.20     14.52 o 
   7   2   4       81.83       67.89      8.80 o 
   8   2   4        4.21       14.82     10.53 o 
   9   2   4       53.32       67.56      9.05 o 
  10   2   4        8.70       23.49      8.45 o 
  11   2   4        2.58       15.31     11.05 o 
  12   2   4       41.80       17.88     11.27 o 
 -16   3   4       37.49       20.94     11.37 o 
 -15   3   4        9.96        2.93     12.06 o 
 -14   3   4      147.34      156.78     12.36 o 
 -13   3   4        0.02       -3.12     11.29 o 
 -12   3   4       24.62       42.49      8.18 o 
 -11   3   4       34.06       30.10      7.71 o 
 -10   3   4        1.46       12.80      7.00 o 
  -9   3   4        0.02      -10.14     10.14 o 
  -8   3   4       69.39       59.99      7.57 o 
  -7   3   4       49.34       45.94      6.81 o 
  -6   3   4      109.79      112.30      7.71 o 
  -5   3   4      133.84      141.15      7.64 o 
  -4   3   4      261.04      268.92     17.90 o 
  -3   3   4       42.30       39.54      4.29 o 
  -2   3   4       17.27       19.47      3.72 o 
  -1   3   4        0.42       -0.44      8.50 o 
   0   3   4       23.09       29.13      5.59 o 
   1   3   4      943.92      992.01     22.82 o 
   2   3   4       70.08       76.09      4.97 o 
   3   3   4      355.00      335.04     10.24 o 
   4   3   4      227.82      201.57     12.93 o 
   5   3   4       28.98       33.03      7.46 o 
   6   3   4       63.93       55.40      8.28 o 
   7   3   4       42.65       57.45      8.01 o 
   8   3   4      169.67      163.29     14.33 o 
   9   3   4      108.04      114.10      9.65 o 
  10   3   4        0.20      -10.12     12.33 o 
  11   3   4        8.23       17.61     12.03 o 
  12   3   4       13.20       38.88      8.86 o 
 -16   4   4      207.37      199.60     19.69 o 
 -15   4   4        3.10       17.20      9.46 o 
 -14   4   4       72.94       70.46     10.20 o 
 -13   4   4        0.78       -1.29     12.09 o 
 -12   4   4       31.27       28.52      8.59 o 
 -11   4   4       27.70       45.66      7.87 o 
 -10   4   4       49.64       51.98      8.39 o 
  -9   4   4       60.66       62.67      7.63 o 
  -8   4   4      335.65      336.73     16.08 o 
  -7   4   4       33.60       37.54      7.11 o 
  -6   4   4       50.48       54.53     11.42 o 
  -5   4   4      533.19      543.74     12.05 o 
  -4   4   4     1278.58     1338.73     18.83 o 
  -3   4   4      160.34      162.21      7.70 o 
  -2   4   4        5.36       -0.58      5.33 o 
  -1   4   4      141.97      146.48     14.12 o 
   0   4   4      446.56      498.42     17.69 o 
   1   4   4       26.50       23.78      4.30 o 
   2   4   4       96.41      111.16      7.22 o 
   3   4   4       33.57       29.39      6.84 o 
   4   4   4      190.45      181.69     13.56 o 
   5   4   4        7.92        8.20      9.84 o 
   6   4   4      351.99      341.32     16.73 o 
   7   4   4       42.59       38.53      7.55 o 
   8   4   4        2.41        6.37      9.60 o 
   9   4   4        5.76        0.74     11.92 o 
  10   4   4       21.39       30.62      8.50 o 
  11   4   4       31.46       26.58      9.60 o 
  12   4   4        3.71        8.83     13.53 o 
 -16   5   4        6.27       13.81     14.03 o 
 -15   5   4        1.97       18.29     12.85 o 
 -14   5   4       65.32       84.52     10.53 o 
 -13   5   4       19.77       14.82     13.15 o 
 -12   5   4        5.87        5.47     10.99 o 
 -11   5   4        2.49       13.18     10.28 o 
 -10   5   4       35.35       23.98      7.74 o 
  -9   5   4        8.46       28.35      6.43 o 
  -8   5   4      496.51      481.51     18.65 o 
  -7   5   4      222.97      209.06     14.00 o 
  -6   5   4       96.37       82.34      5.27 o 
  -5   5   4        0.77       -0.66      6.44 o 
  -4   5   4      112.57      114.39      7.56 o 
  -3   5   4        5.62        5.67      5.95 o 
  -2   5   4        0.00        7.29      4.90 o 
  -1   5   4       11.59        5.51      5.52 o 
   0   5   4      446.52      459.25     18.72 o 
   1   5   4      122.07      133.22      7.57 o 
   2   5   4      306.92      313.05     10.14 o 
   3   5   4      319.40      319.83     15.15 o 
   4   5   4       76.34       71.12      7.66 o 
   5   5   4        0.45       -5.14      9.11 o 
   6   5   4       50.14       64.53      7.93 o 
   7   5   4       46.51       56.16      8.04 o 
   8   5   4       67.95       56.90      9.05 o 
   9   5   4        2.85        9.60     11.51 o 
  10   5   4        2.27       -8.39     12.99 o 
  11   5   4       79.39      106.99     11.29 o 
  12   5   4        3.66        9.68     12.17 o 
 -16   6   4        4.10       14.14     12.96 o 
 -15   6   4      106.27      125.15     11.78 o 
 -14   6   4      131.19      145.57     11.78 o 
 -13   6   4        0.21        6.48     11.57 o 
 -12   6   4       41.62       38.85      8.80 o 
 -11   6   4       72.45       70.35      8.70 o 
 -10   6   4       28.12       25.73      7.46 o 
  -9   6   4       25.30       29.20      7.33 o 
  -8   6   4      257.83      255.74     15.01 o 
  -7   6   4      267.57      299.98     14.08 o 
  -6   6   4       11.96       17.39      6.37 o 
  -5   6   4      266.80      253.80     12.77 o 
  -4   6   4       53.51       50.67      4.76 o 
  -3   6   4       84.47       95.42     13.04 o 
  -2   6   4        3.08       -0.38      9.75 o 
  -1   6   4       82.95       82.10      4.85 o 
   0   6   4      282.07      237.95     14.33 o 
   1   6   4      997.15     1033.77     15.67 o 
   2   6   4        5.05       -0.33      8.86 o 
   3   6   4       88.16       80.42      7.85 o 
   4   6   4        0.81       -1.23      9.52 o 
   5   6   4      179.96      199.44     13.89 o 
   6   6   4       17.13       12.82     10.34 o 
   7   6   4       98.37      111.23      9.00 o 
   8   6   4        1.60      -11.54     11.54 o 
   9   6   4        6.61        2.60     12.41 o 
  10   6   4        0.32       -6.95     11.89 o 
  11   6   4        0.09        0.11     12.41 o 
  12   6   4       10.57       28.08      8.97 o 
 -15   7   4       15.25        9.30     14.16 o 
 -14   7   4        2.64       12.17     12.11 o 
 -13   7   4       12.99       10.75     12.09 o 
 -12   7   4       24.12        3.04     12.66 o 
 -11   7   4        0.91       -7.98     10.75 o 
 -10   7   4       18.98       -5.96     10.77 o 
  -9   7   4      102.25      102.02      8.78 o 
  -8   7   4      234.16      229.57     14.98 o 
  -7   7   4     1016.69     1072.17     24.66 o 
  -6   7   4       17.53       -2.93     10.03 o 
  -5   7   4      662.93      659.24     13.73 o 
  -4   7   4      251.40      240.28      9.38 o 
  -3   7   4      602.27      627.41     12.56 o 
  -2   7   4       50.27       47.80      4.71 o 
  -1   7   4        2.26        7.71      5.80 o 
   0   7   4       82.31       83.08      5.77 o 
   1   7   4        9.06        6.28      6.30 o 
   2   7   4      115.78      115.41     11.18 o 
   3   7   4      183.25      189.54     12.85 o 
   4   7   4        0.09        7.74      9.38 o 
   5   7   4       24.67       24.83      7.16 o 
   6   7   4       12.34        3.09     10.58 o 
   7   7   4       10.58       12.50      9.54 o 
   8   7   4        4.22        4.87     11.29 o 
   9   7   4       38.31       40.66      8.80 o 
  10   7   4        0.08       15.61     11.10 o 
  11   7   4        0.47       -3.01     12.06 o 
  12   7   4        5.83        8.31     13.97 o 
 -15   8   4       25.11       15.12     15.53 o 
 -14   8   4        4.61       -6.62     13.89 o 
 -13   8   4        0.29       -5.50     11.65 o 
 -12   8   4        2.21        1.94     11.95 o 
 -11   8   4        3.62        9.93     10.55 o 
 -10   8   4       61.79       48.53      8.42 o 
  -9   8   4      132.21      106.80      9.30 o 
  -8   8   4       64.30       61.41      8.37 o 
  -7   8   4        0.91        6.97      7.03 o 
  -6   8   4      150.36      143.47     12.80 o 
  -5   8   4       46.75       60.56      7.27 o 
  -4   8   4       64.57       48.45      7.41 o 
  -3   8   4       22.86       20.29      6.88 o 
  -2   8   4       54.49       56.65      5.02 o 
  -1   8   4      177.95      161.54      8.36 o 
   0   8   4       34.02       41.93      4.85 o 
   1   8   4       81.34       81.15      7.57 o 
   2   8   4       84.66       99.31      8.01 o 
   3   8   4        0.78       -1.86      9.27 o 
   4   8   4        8.08       18.68      6.75 o 
   5   8   4        0.00      -10.55     10.55 o 
   6   8   4      172.47      155.34     13.29 o 
   7   8   4        7.30       17.34      7.71 o 
   8   8   4        7.13       -5.71     11.57 o 
   9   8   4        4.01       21.79      7.87 o 
  10   8   4        0.14        0.82     11.21 o 
  11   8   4        0.59       -0.05     12.09 o 
 -15   9   4        0.11        8.86     12.77 o 
 -14   9   4       22.00        8.94     13.75 o 
 -13   9   4       25.06       15.72      8.97 o 
 -12   9   4        0.24       -2.00     11.92 o 
 -11   9   4       27.27       14.22      8.83 o 
 -10   9   4        8.89       16.73     11.18 o 
  -9   9   4      204.22      177.10     16.16 o 
  -8   9   4        2.28        5.85      9.71 o 
  -7   9   4       18.73       27.75      7.08 o 
  -6   9   4       77.85       74.26      7.71 o 
  -5   9   4      446.40      449.96     17.55 o 
  -4   9   4      155.10      167.83     12.61 o 
  -3   9   4      434.54      438.42     16.43 o 
  -2   9   4      540.35      529.83     18.10 o 
  -1   9   4       52.29       63.05      7.25 o 
   0   9   4      483.95      463.16     17.01 o 
   1   9   4        0.00        7.98      8.70 o 
   2   9   4        2.44        2.57      9.43 o 
   3   9   4       27.06       29.56      6.92 o 
   4   9   4       50.84       37.38      7.60 o 
   5   9   4      246.21      222.30     15.07 o 
   6   9   4      106.31       97.83      8.94 o 
   7   9   4       38.01       37.87      8.20 o 
   8   9   4        2.75      -11.98     11.98 o 
   9   9   4       77.51       45.88      9.32 o 
  10   9   4        4.84        8.86     11.43 o 
  11   9   4        2.31       -1.53     13.43 o 
 -15  10   4        0.42        0.93     13.37 o 
 -14  10   4       16.20       16.52      9.05 o 
 -13  10   4       25.18       14.19      9.05 o 
 -12  10   4        1.51       -2.60     12.19 o 
 -11  10   4        2.46       11.73     10.31 o 
 -10  10   4       55.59       75.77      8.67 o 
  -9  10   4       33.00       13.07      7.85 o 
  -8  10   4      336.34      332.24     17.44 o 
  -7  10   4       70.04       72.29      8.28 o 
  -6  10   4      202.60      204.94     13.73 o 
  -5  10   4       23.02       31.58      7.19 o 
  -4  10   4        2.30        8.31      6.29 o 
  -3  10   4      149.85      162.69     12.41 o 
  -2  10   4      369.11      400.90     16.41 o 
  -1  10   4      173.30      163.51     12.09 o 
   0  10   4        0.02        0.00      9.93 o 
   1  10   4      250.60      264.60     14.71 o 
   2  10   4        5.75        9.54      9.21 o 
   3  10   4       44.62       34.83      7.79 o 
   4  10   4        3.81        8.64      9.84 o 
   5  10   4        0.23        3.31     10.06 o 
   6  10   4        1.22        2.32     10.61 o 
   7  10   4        6.65       12.82      7.57 o 
   8  10   4        2.94        8.07      8.18 o 
   9  10   4        0.06       -0.66     11.13 o 
  10  10   4        1.57      -13.12     13.12 o 
  11  10   4        0.12        2.38     13.40 o 
 -14  11   4       31.69       41.04      9.49 o 
 -13  11   4        1.18        0.79     12.80 o 
 -12  11   4       28.34       27.59      9.62 o 
 -11  11   4        0.05       -1.29     12.06 o 
 -10  11   4      123.25      160.78     14.82 o 
  -9  11   4       71.73       77.60      8.39 o 
  -8  11   4      235.72      202.97     16.52 o 
  -7  11   4      194.15      204.72     14.63 o 
  -6  11   4      101.06       84.27      8.18 o 
  -5  11   4      105.82       90.18      8.39 o 
  -4  11   4        3.12        9.43      6.67 o 
  -3  11   4      226.19      206.14     13.86 o 
  -2  11   4      318.26      301.89     15.53 o 
  -1  11   4        4.68       13.53      6.32 o 
   0  11   4       10.69       11.24      7.05 o 
   1  11   4       99.40       84.57      8.37 o 
   2  11   4       16.37       23.35      7.03 o 
   3  11   4       13.37       15.34      7.14 o 
   4  11   4      236.51      225.31     15.31 o 
   5  11   4        1.64       13.26     10.17 o 
   6  11   4      226.52      176.75     14.93 o 
   7  11   4        2.51       17.09     11.46 o 
   8  11   4        0.06        9.41     11.81 o 
   9  11   4        1.54       -2.98     11.48 o 
  10  11   4       86.58       83.81     10.83 o 
  11  11   4        3.74       -0.79     12.63 o 
 -14  12   4       36.24       21.68     14.66 o 
 -13  12   4      108.61      111.04     11.13 o 
 -12  12   4        1.26       15.45     12.00 o 
 -11  12   4      508.05      549.76     24.28 o 
 -10  12   4      135.39      154.11     11.16 o 
  -9  12   4      204.90      218.20     16.27 o 
  -8  12   4      558.53      602.45     22.86 o 
  -7  12   4      570.38      547.46     20.94 o 
  -6  12   4      402.98      378.10     17.69 o 
  -5  12   4      110.85      111.18      8.91 o 
  -4  12   4      155.39      151.94     12.96 o 
  -3  12   4       89.56       91.49      8.53 o 
  -2  12   4     1012.22      978.52     24.25 o 
  -1  12   4       27.85       24.09      7.38 o 
   0  12   4      354.82      374.63     16.76 o 
   1  12   4       70.07       89.66      7.87 o 
   2  12   4        1.62       -2.54      9.82 o 
   3  12   4        9.99        1.56      9.62 o 
   4  12   4        8.23       12.80      7.63 o 
   5  12   4      221.63      219.59     15.53 o 
   6  12   4       97.82       80.22      9.93 o 
   7  12   4        2.00       13.59     10.96 o 
   8  12   4       49.18       50.67      8.94 o 
   9  12   4       59.82       67.02     10.23 o 
  10  12   4       13.20        7.98     12.96 o 
 -14  13   4        1.63       21.46      8.94 o 
 -13  13   4        0.69       -5.41     13.34 o 
 -12  13   4        3.11       -2.79     12.44 o 
 -11  13   4       69.76       74.43     10.66 o 
 -10  13   4        1.00       -4.48     11.40 o 
  -9  13   4      129.02      133.02     10.83 o 
  -8  13   4      447.70      442.44     20.70 o 
  -7  13   4      192.65      180.19     15.59 o 
  -6  13   4       17.26       27.70      7.38 o 
  -5  13   4      114.05      117.96      9.41 o 
  -4  13   4       75.53       80.80      8.61 o 
  -3  13   4      947.28      923.56     25.10 o 
  -2  13   4       76.50       92.12      7.49 o 
  -1  13   4       86.03       75.03      8.48 o 
   0  13   4      450.47      463.41     18.76 o 
   1  13   4        2.85        3.09      9.21 o 
   2  13   4      355.15      345.51     17.31 o 
   3  13   4      206.19      209.42     15.31 o 
   4  13   4       10.55       -1.07     11.07 o 
   5  13   4       98.56       83.15      9.19 o 
   6  13   4       13.05       12.06      7.87 o 
   7  13   4        4.39        6.04     10.96 o 
   8  13   4       11.09       11.37     12.82 o 
   9  13   4        1.42       -5.28     12.91 o 
  10  13   4       14.45       46.29     10.17 o 
 -13  14   4        1.18       -2.35     12.25 o 
 -12  14   4        0.16       11.92     13.04 o 
 -11  14   4       29.11       29.56      9.24 o 
 -10  14   4      131.62      125.23     10.69 o 
  -9  14   4       12.66       13.29     11.57 o 
  -8  14   4       27.16       29.09      8.75 o 
  -7  14   4        4.42      -11.18     11.18 o 
  -6  14   4      206.00      201.33     15.34 o 
  -5  14   4        0.22      -10.50     10.50 o 
  -4  14   4      539.91      510.06     20.67 o 
  -3  14   4        0.24        4.16     11.13 o 
  -2  14   4      145.05      156.35     13.18 o 
  -1  14   4      172.26      162.55     13.78 o 
   0  14   4      300.99      283.96     16.32 o 
   1  14   4      164.76      180.49     13.70 o 
   2  14   4       15.07       18.51      7.87 o 
   3  14   4      221.67      219.04     16.35 o 
   4  14   4       36.98       40.71      8.64 o 
   5  14   4        0.10      -11.18     11.18 o 
   6  14   4        3.58       13.04     11.54 o 
   7  14   4        0.67        0.05     12.85 o 
   8  14   4        0.77       10.34     11.89 o 
   9  14   4        4.45       10.88     13.51 o 
 -13  15   4        0.37        0.93     13.18 o 
 -12  15   4      127.98      127.47     12.55 o 
 -11  15   4       14.41       -6.51     13.04 o 
 -10  15   4       84.13      102.62     10.91 o 
  -9  15   4       14.54        8.39     12.33 o 
  -8  15   4      148.54      146.37     11.18 o 
  -7  15   4      434.77      452.61     20.94 o 
  -6  15   4       38.76       30.76      8.61 o 
  -5  15   4      466.51      457.80     20.62 o 
  -4  15   4        0.66       -9.27     10.77 o 
  -3  15   4      485.53      505.74     19.82 o 
  -2  15   4        9.10        3.31      9.71 o 
  -1  15   4      312.17      320.82     17.36 o 
   0  15   4      234.60      261.84     16.52 o 
   1  15   4      400.49      393.22     18.54 o 
   2  15   4      513.65      493.43     21.52 o 
   3  15   4      415.64      382.23     20.59 o 
   4  15   4       11.59       26.82      8.18 o 
   5  15   4        1.24       -4.59     11.65 o 
   6  15   4       24.83       38.80      9.11 o 
   7  15   4       21.19       15.04     12.41 o 
   8  15   4       72.89       76.37     10.25 o 
   9  15   4        0.30        2.38     13.53 o 
 -12  16   4        1.29       -5.52     14.36 o 
 -11  16   4       38.82       41.32     10.17 o 
 -10  16   4       87.43       85.20     10.86 o 
  -9  16   4        1.65       10.17     12.22 o 
  -8  16   4      488.09      442.55     23.57 o 
  -7  16   4       26.67       27.07      8.86 o 
  -6  16   4      405.63      389.61     19.85 o 
  -5  16   4      227.05      271.19     17.77 o 
  -4  16   4      372.18      375.67     18.65 o 
  -3  16   4       48.21       45.64      8.39 o 
  -2  16   4       44.37       35.27      8.07 o 
  -1  16   4       10.11       10.55      7.55 o 
   0  16   4       53.09       53.21      8.53 o 
   1  16   4      110.42      120.88     10.09 o 
   2  16   4        0.25        3.06     11.35 o 
   3  16   4       46.68       52.31      9.00 o 
   4  16   4       19.16       29.04      8.45 o 
   5  16   4        2.04      -11.68     11.68 o 
   6  16   4        1.84        2.13     13.04 o 
   7  16   4       18.89       24.99      8.64 o 
   8  16   4       13.62        5.63      9.62 o 
 -12  17   4        2.02        2.54     14.52 o 
 -11  17   4        0.14       -4.02     11.73 o 
 -10  17   4       60.90       61.80     10.45 o 
  -9  17   4      151.61      141.66     12.66 o 
  -8  17   4       27.23       23.41      9.62 o 
  -7  17   4       87.98       98.98      9.87 o 
  -6  17   4       10.11       31.03      8.75 o 
  -5  17   4      104.75       97.83      9.71 o 
  -4  17   4        0.55        3.06     10.94 o 
  -3  17   4        3.05        0.08     10.20 o 
  -2  17   4        9.97        8.80     10.83 o 
  -1  17   4       39.82       56.30      8.94 o 
   0  17   4        1.48       -6.56     10.75 o 
   1  17   4      134.78      142.73     10.50 o 
   2  17   4        9.52       15.18     11.10 o 
   3  17   4        5.70       -0.05     11.78 o 
   4  17   4       10.61       23.60      8.56 o 
   5  17   4        0.01       -2.82     11.48 o 
   6  17   4       10.82       27.64      8.91 o 
   7  17   4        4.13        9.24     12.88 o 
   8  17   4       34.59        2.32     15.34 o 
 -11  18   4       23.03       13.78     13.64 o 
 -10  18   4       12.09       13.12      9.11 o 
  -9  18   4      147.61      168.16     16.00 o 
  -8  18   4        1.35      -13.02     13.02 o 
  -7  18   4       81.76       89.99     11.13 o 
  -6  18   4       50.84       38.20      9.41 o 
  -5  18   4       97.90       93.70     10.39 o 
  -4  18   4       19.64       21.30      8.31 o 
  -3  18   4       71.97       53.43      9.84 o 
  -2  18   4       26.47       32.67      8.67 o 
  -1  18   4        0.08       -8.04     11.46 o 
   0  18   4       41.49       37.71      9.19 o 
   1  18   4       18.08       12.88      8.70 o 
   2  18   4       21.21       36.37      8.48 o 
   3  18   4        4.68       -3.45     11.92 o 
   4  18   4       23.89       18.32     13.64 o 
   5  18   4        0.69       18.02      8.39 o 
   6  18   4       50.23       59.50     10.12 o 
   7  18   4        8.12       14.49     14.49 o 
 -10  19   4       20.21       45.58      9.87 o 
  -9  19   4        0.16        3.09     13.73 o 
  -8  19   4        1.50      -12.69     13.40 o 
  -7  19   4       72.87       83.51     10.28 o 
  -6  19   4        3.35       -7.60     12.88 o 
  -5  19   4       11.34       21.68      8.26 o 
  -4  19   4      135.19      143.52     11.10 o 
  -3  19   4       15.32       11.32     11.51 o 
  -2  19   4       16.36       13.70     12.33 o 
  -1  19   4        2.35        6.67     11.02 o 
   0  19   4        9.05      -13.21     13.21 o 
   1  19   4       95.34       84.54     10.77 o 
   2  19   4        1.14        7.00     11.46 o 
   3  19   4       66.96       62.26     10.36 o 
   4  19   4       13.06       -1.48     13.59 o 
   5  19   4       14.58       10.77     12.77 o 
   6  19   4       56.08       58.81     11.05 o 
  -9  20   4       16.44       -7.25     14.71 o 
  -8  20   4        6.29       17.80     13.29 o 
  -7  20   4        4.54       12.66     12.47 o 
  -6  20   4        0.01       17.55     12.11 o 
  -5  20   4       15.53       17.80     12.00 o 
  -4  20   4      152.38      136.85     11.48 o 
  -3  20   4       51.72       34.07      9.62 o 
  -2  20   4        1.66       -4.05     12.19 o 
  -1  20   4       14.61       18.13      8.72 o 
   0  20   4       14.21       14.05     13.07 o 
   1  20   4       87.58       93.38     10.42 o 
   2  20   4       14.41       15.34     11.98 o 
   3  20   4       34.43       40.60      9.68 o 
   4  20   4       65.04       88.62     10.86 o 
   5  20   4      114.24      152.33     13.26 o 
   6  20   4        4.94        4.16     13.64 o 
  -8  21   4       72.68       75.77     11.43 o 
  -7  21   4        0.28        3.04     13.15 o 
  -6  21   4       17.68       13.45      9.82 o 
  -5  21   4        5.61       12.69     12.41 o 
  -4  21   4       20.05       29.48      8.94 o 
  -3  21   4       35.22       42.38      9.62 o 
  -2  21   4      139.60      145.82     11.59 o 
  -1  21   4       38.72       20.48     14.90 o 
   0  21   4        0.45       -2.21     12.00 o 
   1  21   4       26.71       39.13      9.11 o 
   2  21   4       55.43       54.88      9.95 o 
   3  21   4       12.65       13.23     13.64 o 
   4  21   4        0.98      -12.09     13.02 o 
  -7  22   4       91.26      102.51     11.73 o 
  -6  22   4       17.40       37.30     10.14 o 
  -5  22   4        6.87       31.34      9.00 o 
  -4  22   4      101.49       96.77     11.05 o 
  -3  22   4       36.41       39.10      9.84 o 
  -2  22   4       10.21      -13.26     13.26 o 
  -1  22   4        4.92        0.82     14.41 o 
   0  22   4       20.17       32.81      9.87 o 
   1  22   4       12.64       17.94     13.94 o 
   2  22   4       12.82       -3.94     14.52 o 
   3  22   4        9.61       15.45     12.71 o 
  -5  23   4        0.85       12.41     12.99 o 
  -4  23   4       16.42       12.93     14.16 o 
  -3  23   4        1.93       -1.61     13.75 o 
  -2  23   4       16.64       -4.02     15.37 o 
  -1  23   4       15.18       12.88     15.09 o 
   0  23   4       51.41       56.68     10.80 o 
   1  23   4       22.78       23.93      9.68 o 
 -15   1   5        1.47       14.82     13.32 o 
 -14   1   5       64.41       70.27     10.31 o 
 -13   1   5        5.03      -12.17     12.82 o 
 -12   1   5       69.87       72.16      9.60 o 
 -11   1   5       79.62       59.42      9.38 o 
 -10   1   5       14.50       14.77     10.86 o 
  -9   1   5        4.20       16.68      6.73 o 
  -8   1   5        1.27      -10.06     10.45 o 
  -7   1   5       10.05       10.94      9.35 o 
  -6   1   5      267.04      247.32     14.05 o 
  -5   1   5       42.72       43.97      7.00 o 
  -4   1   5      182.56      210.84     12.82 o 
  -3   1   5      655.55      633.35     19.36 o 
  -2   1   5      191.40      186.18     13.15 o 
  -1   1   5      534.92      544.32     18.02 o 
   0   1   5      264.35      281.03     14.30 o 
   1   1   5      549.29      511.23     18.46 o 
   2   1   5      901.62      828.85     22.69 o 
   3   1   5      400.82      356.12     17.36 o 
   4   1   5       81.71       85.75      8.18 o 
   5   1   5      160.16      154.84     14.30 o 
   6   1   5      119.69      107.59     10.31 o 
   7   1   5       75.57       70.03      9.38 o 
   8   1   5        2.09       17.64      7.49 o 
   9   1   5       15.04       20.29      8.45 o 
  10   1   5        6.28       -4.54     12.74 o 
  11   1   5       33.06       32.65     10.66 o 
 -15   2   5       18.17       14.00     14.41 o 
 -14   2   5        7.88       15.39     12.82 o 
 -13   2   5       33.41       49.52      9.13 o 
 -12   2   5        7.98        1.31     11.92 o 
 -11   2   5       85.67      102.97      9.60 o 
 -10   2   5      454.42      434.84     19.55 o 
  -9   2   5      118.22      108.93      9.16 o 
  -8   2   5       57.11       57.67      7.93 o 
  -7   2   5        9.59       -4.13      9.71 o 
  -6   2   5      125.92      104.75      8.78 o 
  -5   2   5      462.52      443.80     17.64 o 
  -4   2   5      190.00      210.29     13.15 o 
  -3   2   5      722.11      690.60     19.74 o 
  -2   2   5      188.39      186.73     13.02 o 
  -1   2   5       12.28        6.89      9.38 o 
   0   2   5      315.51      328.55     15.04 o 
   1   2   5      302.19      294.32     15.50 o 
   2   2   5       26.05       30.62      7.46 o 
   3   2   5       51.81       48.75      7.52 o 
   4   2   5      267.61      275.15     15.18 o 
   5   2   5       77.21       91.08      8.78 o 
   6   2   5        7.61       -1.15     11.57 o 
   7   2   5        1.10       14.22     11.27 o 
   8   2   5       17.35       23.71      8.07 o 
   9   2   5        3.45       -0.05     12.55 o 
  10   2   5        0.16      -12.09     12.09 o 
  11   2   5        3.98        5.85     14.93 o 
 -15   3   5        2.34       -5.39     14.44 o 
 -14   3   5       15.45      -12.41     14.30 o 
 -13   3   5       26.83       15.67     13.18 o 
 -12   3   5        3.29       -7.57     11.13 o 
 -11   3   5       19.04       14.74     11.29 o 
 -10   3   5        2.16       14.11      6.86 o 
  -9   3   5      252.21      269.19     15.75 o 
  -8   3   5       32.83       48.70      7.68 o 
  -7   3   5      106.33      115.63      8.94 o 
  -6   3   5      253.24      260.36     15.20 o 
  -5   3   5        5.16       13.64      9.19 o 
  -4   3   5       24.69       15.69      7.05 o 
  -3   3   5      160.78      150.06     12.74 o 
  -2   3   5       72.60       59.99      7.60 o 
  -1   3   5        4.96       13.75      9.62 o 
   0   3   5      792.50      756.25     21.05 o 
   1   3   5      177.95      186.92     12.61 o 
   2   3   5      395.96      402.76     17.25 o 
   3   3   5      250.45      257.57     16.05 o 
   4   3   5      190.35      158.07     14.85 o 
   5   3   5       77.36       96.71      8.20 o 
   6   3   5       74.12       87.99      9.16 o 
   7   3   5       66.26       63.90      9.43 o 
   8   3   5       38.88       45.61      9.16 o 
   9   3   5        0.15       14.33      8.45 o 
  10   3   5        8.25       -1.56     14.03 o 
  11   3   5       29.46       25.84     10.61 o 
 -15   4   5       47.61       58.51     11.29 o 
 -14   4   5       51.49       61.82     10.28 o 
 -13   4   5      124.57      145.71     11.84 o 
 -12   4   5        7.11       11.24      8.09 o 
 -11   4   5        0.58       13.84     10.55 o 
 -10   4   5        1.15      -11.02     11.02 o 
  -9   4   5      108.73      104.67      9.05 o 
  -8   4   5      211.87      206.28     14.66 o 
  -7   4   5       15.80       24.36      6.70 o 
  -6   4   5      286.34      285.43     15.56 o 
  -5   4   5        7.07       11.21      9.76 o 
  -4   4   5      835.68      808.97     23.10 o 
  -3   4   5      144.20      161.54     12.14 o 
  -2   4   5      111.60      110.03      8.37 o 
  -1   4   5        0.34        5.09      8.53 o 
   0   4   5        7.01       -1.50      7.05 o 
   1   4   5      464.98      472.38     17.85 o 
   2   4   5       45.17       43.83      7.60 o 
   3   4   5      650.69      648.25     21.77 o 
   4   4   5      325.88      366.64     17.39 o 
   5   4   5      153.36      196.24     14.25 o 
   6   4   5        1.17       -2.98     10.23 o 
   7   4   5       70.33       53.05      9.27 o 
   8   4   5        4.52      -12.96     12.96 o 
   9   4   5       34.54       41.15      9.35 o 
  10   4   5        0.25       14.77     13.12 o 
 -15   5   5       11.59       29.31      9.73 o 
 -14   5   5        8.42        5.93     12.88 o 
 -13   5   5       14.57       16.79      8.31 o 
 -12   5   5        3.28        4.48     12.06 o 
 -11   5   5        0.20       11.54     11.16 o 
 -10   5   5       51.99       41.86      8.67 o 
  -9   5   5       25.10       14.00     11.13 o 
  -8   5   5      173.53      162.06     14.16 o 
  -7   5   5       55.05       67.84      8.15 o 
  -6   5   5      189.62      190.12     13.89 o 
  -5   5   5      319.46      316.22     15.50 o 
  -4   5   5       17.08       24.31      7.36 o 
  -3   5   5        0.33        4.24      9.35 o 
  -2   5   5       44.55       45.64      7.30 o 
  -1   5   5        4.39        7.71      8.53 o 
   0   5   5       58.67       45.53      7.57 o 
   1   5   5       49.49       59.17      7.63 o 
   2   5   5       42.28       60.89      7.71 o 
   3   5   5      203.30      181.48     14.36 o 
   4   5   5       93.73       83.37      8.39 o 
   5   5   5        0.49        0.44     11.40 o 
   6   5   5       65.02       64.31      9.32 o 
   7   5   5        9.93       -1.91     12.47 o 
   8   5   5        0.02       -0.05     10.99 o 
   9   5   5       16.56       14.03     13.48 o 
  10   5   5       49.47       61.19     10.34 o 
 -15   6   5        4.17       -5.74     13.48 o 
 -14   6   5       26.59       26.66     10.28 o 
 -13   6   5       22.41       35.00      8.67 o 
 -12   6   5        0.09       15.28     11.29 o 
 -11   6   5        0.60       14.16     10.47 o 
 -10   6   5       67.14       68.30      9.24 o 
  -9   6   5       36.46       30.49      8.28 o 
  -8   6   5        1.73       -7.22      9.90 o 
  -7   6   5       40.44       34.01      7.52 o 
  -6   6   5       14.94       22.64      6.81 o 
  -5   6   5       46.01       43.48      7.44 o 
  -4   6   5        0.72       -8.72      9.60 o 
  -3   6   5        0.01       -9.30      9.30 o 
  -2   6   5      165.60      157.11     12.77 o 
  -1   6   5       16.67       25.87      6.84 o 
   0   6   5       22.29       18.70      7.16 o 
   1   6   5        0.34       -0.52      9.65 o 
   2   6   5       41.82       39.40      7.44 o 
   3   6   5       15.58       10.72     10.28 o 
   4   6   5       31.73       10.77     11.24 o 
   5   6   5        1.73       -0.52     11.40 o 
   6   6   5        1.19       -7.27     11.51 o 
   7   6   5        4.95        9.02     11.51 o 
   8   6   5        1.36        0.82     12.50 o 
   9   6   5       25.21       18.54     14.27 o 
  10   6   5        5.16       16.41      9.30 o 
 -15   7   5       14.53        9.16     14.08 o 
 -14   7   5        4.92      -13.81     13.81 o 
 -13   7   5       13.27        7.08     12.52 o 
 -12   7   5       59.04       70.52      9.73 o 
 -11   7   5        8.50        9.52     10.72 o 
 -10   7   5      103.23      122.74     10.03 o 
  -9   7   5      223.67      229.24     16.52 o 
  -8   7   5      115.13      113.47      9.46 o 
  -7   7   5       35.69       45.99      7.55 o 
  -6   7   5        5.87       10.14      9.00 o 
  -5   7   5       66.36       68.82      7.79 o 
  -4   7   5        0.05        6.37      9.73 o 
  -3   7   5        0.31       -4.43      9.60 o 
  -2   7   5        0.79       -7.55     10.06 o 
  -1   7   5      373.48      379.27     16.60 o 
   0   7   5        1.19        8.50      6.73 o 
   1   7   5      236.44      235.45     15.37 o 
   2   7   5        8.33       13.59      7.19 o 
   3   7   5       60.81       69.64      8.45 o 
   4   7   5        0.58       -2.73      9.98 o 
   5   7   5      103.00       93.29      9.41 o 
   6   7   5       20.03        9.21     11.70 o 
   7   7   5        6.18       -5.17     11.73 o 
   8   7   5        9.34       -1.42     13.12 o 
   9   7   5       23.65       27.45     10.28 o 
  10   7   5        0.66       -1.67     13.53 o 
 -14   8   5        7.39       14.03     13.26 o 
 -13   8   5       11.94       18.35      9.54 o 
 -12   8   5       24.56        6.10     13.78 o 
 -11   8   5      188.80      211.99     16.87 o 
 -10   8   5      209.89      194.00     17.23 o 
  -9   8   5       47.36       57.09      8.91 o 
  -8   8   5       86.96       67.92      9.24 o 
  -7   8   5       71.22       78.39      8.45 o 
  -6   8   5        1.74        7.38      6.59 o 
  -5   8   5       72.25       72.49      8.20 o 
  -4   8   5      188.56      171.03     14.16 o 
  -3   8   5       11.99        1.34      9.19 o 
  -2   8   5        7.25       11.51      6.73 o 
  -1   8   5        1.11       -5.66      9.90 o 
   0   8   5        3.74        6.23      9.49 o 
   1   8   5       70.66       45.58      7.74 o 
   2   8   5      217.19      192.28     13.89 o 
   3   8   5      149.53      125.26      9.52 o 
   4   8   5       13.12       15.07     10.99 o 
   5   8   5        0.18       -3.47      9.87 o 
   6   8   5       21.16       30.38      8.59 o 
   7   8   5       42.07       37.71      9.11 o 
   8   8   5        0.43      -13.02     13.02 o 
   9   8   5        3.84       16.13     11.98 o 
  10   8   5       17.52       18.18     14.16 o 
 -14   9   5       20.36        8.04     15.56 o 
 -13   9   5       38.43       33.52      9.68 o 
 -12   9   5        5.56        0.77     12.50 o 
 -11   9   5       11.24        5.80     12.63 o 
 -10   9   5        0.00      -12.71     12.71 o 
  -9   9   5        1.68       -2.41     11.16 o 
  -8   9   5       27.88       34.45      7.93 o 
  -7   9   5       45.47       38.42      7.98 o 
  -6   9   5       65.48       64.72      8.28 o 
  -5   9   5       23.20       -9.98     11.10 o 
  -4   9   5      268.47      272.66     16.27 o 
  -3   9   5       11.64       14.19      6.43 o 
  -2   9   5       87.38       95.59      8.45 o 
  -1   9   5       61.01       58.21      7.71 o 
   0   9   5        1.42      -10.09     10.09 o 
   1   9   5        8.47        4.10      9.54 o 
   2   9   5       21.68       32.26      7.87 o 
   3   9   5       20.48       27.48      7.25 o 
   4   9   5       16.60       19.06      7.33 o 
   5   9   5       21.87       12.19     12.09 o 
   6   9   5       35.73       20.32      9.00 o 
   7   9   5        8.01        5.39     12.33 o 
   8   9   5        0.14        2.24     11.98 o 
   9   9   5       14.77        0.74     12.88 o 
 -14  10   5        6.84       17.80     14.30 o 
 -13  10   5       31.31       38.94      9.46 o 
 -12  10   5        0.96       14.98     12.85 o 
 -11  10   5       11.53       22.91      8.64 o 
 -10  10   5        0.47        1.31     11.27 o 
  -9  10   5       33.58       32.89      8.50 o 
  -8  10   5       27.99        9.24     11.65 o 
  -7  10   5        1.86        4.40     10.01 o 
  -6  10   5      314.68      327.79     17.42 o 
  -5  10   5        7.68       16.19      7.25 o 
  -4  10   5      262.02      216.97     15.61 o 
  -3  10   5        0.02        2.93      9.76 o 
  -2  10   5      112.79      119.93      9.08 o 
  -1  10   5       60.22       37.73      8.09 o 
   0  10   5        3.37       -0.98      9.32 o 
   1  10   5      123.37      103.77      9.21 o 
   2  10   5      113.31       97.83      9.00 o 
   3  10   5      129.95      115.17      9.84 o 
   4  10   5        0.79       -8.20     11.62 o 
   5  10   5       71.97       70.96      9.13 o 
   6  10   5       43.80       30.92      9.24 o 
   7  10   5      127.23      123.34     11.29 o 
   8  10   5        1.26       -6.04     12.55 o 
   9  10   5        4.23        4.05     12.80 o 
 -14  11   5        1.37        9.19     13.29 o 
 -13  11   5       37.85       47.14     10.77 o 
 -12  11   5       47.48       41.51     10.09 o 
 -11  11   5      219.14      225.91     17.80 o 
 -10  11   5       56.11       69.64      9.98 o 
  -9  11   5      202.68      172.42     11.89 o 
  -8  11   5        2.70       15.04      7.33 o 
  -7  11   5        1.14        8.56     10.36 o 
  -6  11   5        1.68      -10.80     10.80 o 
  -5  11   5      147.25      158.43     14.03 o 
  -4  11   5       37.93       44.65      7.63 o 
  -3  11   5        2.43        4.65     10.25 o 
  -2  11   5       53.98       58.10      7.52 o 
  -1  11   5      289.69      255.63     16.32 o 
   0  11   5      124.90      132.37      9.32 o 
   1  11   5        8.44       19.58      7.36 o 
   2  11   5       48.63       41.51      8.26 o 
   3  11   5       11.29       -0.63     10.72 o 
   4  11   5       35.85       35.90      9.11 o 
   5  11   5       30.77       28.74      8.56 o 
   6  11   5       13.88       14.63      8.20 o 
   7  11   5       44.53       40.58      9.13 o 
   8  11   5        0.40        0.00     12.19 o 
   9  11   5        4.01        8.07     12.93 o 
 -13  12   5        2.01        7.19      9.60 o 
 -12  12   5       97.27       87.36     11.48 o 
 -11  12   5      281.65      266.46     20.15 o 
 -10  12   5      544.42      557.06     25.43 o 
  -9  12   5        0.28        7.05     11.54 o 
  -8  12   5      220.96      209.12     17.25 o 
  -7  12   5        1.03       -2.41     11.57 o 
  -6  12   5        1.55        0.05     10.80 o 
  -5  12   5       55.13       45.94      8.78 o 
  -4  12   5      335.76      307.31     17.77 o 
  -3  12   5       22.33        5.44     11.07 o 
  -2  12   5        6.86        3.83     10.72 o 
  -1  12   5      254.64      228.78     15.78 o 
   0  12   5        4.02        5.52      9.79 o 
   1  12   5      161.89      180.85     14.00 o 
   2  12   5        0.11       -0.05     10.61 o 
   3  12   5      227.53      215.30     15.53 o 
   4  12   5       57.30       51.08      8.61 o 
   5  12   5       11.56       -0.60     12.82 o 
   6  12   5        3.72        5.63     12.09 o 
   7  12   5        0.75       -5.25     12.85 o 
   8  12   5        8.50       25.51      9.00 o 
 -13  13   5       27.01       37.87     10.25 o 
 -12  13   5        0.11       20.89      9.41 o 
 -11  13   5        9.17       -5.88     14.14 o 
 -10  13   5       78.78       75.36     11.76 o 
  -9  13   5      244.52      213.93     17.80 o 
  -8  13   5        2.98       -9.49     11.16 o 
  -7  13   5        1.53      -12.17     12.17 o 
  -6  13   5        1.27       -9.60     11.46 o 
  -5  13   5       15.56       19.03      7.52 o 
  -4  13   5        0.11       -2.21     10.61 o 
  -3  13   5       86.44       87.74      8.78 o 
  -2  13   5       83.95       74.18      9.13 o 
  -1  13   5       23.41       11.43     11.92 o 
   0  13   5      153.66      153.28     14.98 o 
   1  13   5       11.99      -11.81     11.81 o 
   2  13   5       13.17        4.29     11.89 o 
   3  13   5       19.02        5.74     11.05 o 
   4  13   5        0.04        7.79     11.27 o 
   5  13   5       29.84       46.35      9.05 o 
   6  13   5        0.85      -10.75     12.09 o 
   7  13   5        0.85       13.04     12.93 o 
   8  13   5        0.23        3.17     13.10 o 
 -12  14   5        1.42        3.23     11.84 o 
 -11  14   5        0.24        3.14     13.32 o 
 -10  14   5      140.14      118.04     12.25 o 
  -9  14   5      105.13       86.19     10.88 o 
  -8  14   5       66.34       66.74     10.42 o 
  -7  14   5        0.87        8.31     11.46 o 
  -6  14   5      143.95      156.43     15.50 o 
  -5  14   5        2.25       -0.55     11.10 o 
  -4  14   5       13.41       -3.09     12.06 o 
  -3  14   5        0.05      -12.19     12.19 o 
  -2  14   5        0.24       11.65     10.66 o 
  -1  14   5      141.84      138.74     10.47 o 
   0  14   5       92.29       95.78      9.52 o 
   1  14   5       45.72       15.28     12.74 o 
   2  14   5      190.15      162.61     15.80 o 
   3  14   5       35.33       30.30      8.56 o 
   4  14   5       21.62       39.05      8.78 o 
   5  14   5       37.40       33.77      8.83 o 
   6  14   5        0.19       -6.04     12.66 o 
   7  14   5        4.23       -0.66     14.27 o 
   8  14   5        0.04        7.11      9.38 o 
 -12  15   5       31.31       -5.63     14.63 o 
 -11  15   5      145.42      140.38     12.88 o 
 -10  15   5       62.56       62.94     10.50 o 
  -9  15   5      207.00      186.07     18.46 o 
  -8  15   5      211.85      192.41     18.13 o 
  -7  15   5      316.42      328.12     20.51 o 
  -6  15   5        0.86       -3.86     11.87 o 
  -5  15   5       68.60       79.46      9.38 o 
  -4  15   5       17.30       18.78      8.15 o 
  -3  15   5        8.34       22.94      7.27 o 
  -2  15   5       30.61       31.47      8.48 o 
  -1  15   5        0.16      -11.13     11.29 o 
   0  15   5       76.20       71.37      9.38 o 
   1  15   5       52.61       56.82      9.35 o 
   2  15   5       41.30       48.73      9.54 o 
   3  15   5        9.20        1.97     12.17 o 
   4  15   5       74.29       80.06     10.77 o 
   5  15   5       43.55       33.52      9.52 o 
   6  15   5       49.05       45.58     10.01 o 
   7  15   5       16.68       33.25     10.36 o 
 -11  16   5       35.77       12.06     16.16 o 
 -10  16   5      102.57      113.53     12.14 o 
  -9  16   5       13.95        8.15     13.53 o 
  -8  16   5        0.03       -0.77     12.33 o 
  -7  16   5        0.29      -12.36     12.36 o 
  -6  16   5       11.39       25.16      8.72 o 
  -5  16   5        3.68      -12.28     12.28 o 
  -4  16   5        8.63        8.39     11.95 o 
  -3  16   5       26.55       32.95      9.08 o 
  -2  16   5      166.03      173.79     16.82 o 
  -1  16   5       21.19       37.62      8.64 o 
   0  16   5      305.08      274.30     19.44 o 
   1  16   5      347.84      331.94     19.09 o 
   2  16   5        1.23       18.40     12.47 o 
   3  16   5        9.39       15.89      8.70 o 
   4  16   5       27.75        7.00      8.97 o 
   5  16   5       11.49       11.51     12.47 o 
   6  16   5        8.45        5.66     13.86 o 
 -10  17   5        0.90       12.80     12.96 o 
  -9  17   5      208.53      215.93     18.81 o 
  -8  17   5       36.10       31.12      9.60 o 
  -7  17   5        1.61      -14.00     14.00 o 
  -6  17   5       12.31       14.00     11.37 o 
  -5  17   5       46.84       64.91      9.24 o 
  -4  17   5       41.02       35.71      9.35 o 
  -3  17   5       27.43       40.85      8.83 o 
  -2  17   5        2.22       -7.96     12.47 o 
  -1  17   5        0.01       -8.75     12.09 o 
   0  17   5      222.65      255.25     18.84 o 
   1  17   5       35.15       47.25      9.79 o 
   2  17   5        6.45       -1.48     12.06 o 
   3  17   5       52.12       54.39     10.23 o 
   4  17   5       29.58       41.89     10.14 o 
   5  17   5        0.05       12.71     12.52 o 
   6  17   5       10.82        5.03     14.74 o 
 -10  18   5      255.92      254.92     23.02 o 
  -9  18   5       13.22        4.07     16.11 o 
  -8  18   5       50.08       52.80     11.13 o 
  -7  18   5       62.04       64.23     10.50 o 
  -6  18   5        1.55      -10.88     11.76 o 
  -5  18   5       16.54       -6.48     13.15 o 
  -4  18   5       18.61       18.68      9.46 o 
  -3  18   5        0.76       -5.55     12.30 o 
  -2  18   5        3.51       -7.63     12.00 o 
  -1  18   5        4.59        5.96      8.64 o 
   0  18   5      118.99      102.73     11.54 o 
   1  18   5      259.63      260.28     20.04 o 
   2  18   5        0.42       -5.93     12.69 o 
   3  18   5       14.66       26.41      9.71 o 
   4  18   5       77.49       94.20     11.48 o 
   5  18   5        0.91       10.77     13.04 o 
  -9  19   5       33.48       42.79     11.27 o 
  -8  19   5       29.16       39.32     10.28 o 
  -7  19   5      104.32      106.69     11.65 o 
  -6  19   5        0.93        9.19     12.91 o 
  -5  19   5       54.38       62.64     10.72 o 
  -4  19   5        6.71      -13.18     13.18 o 
  -3  19   5       49.08       42.49     10.20 o 
  -2  19   5      135.63      171.11     12.00 o 
  -1  19   5        0.69        1.48     12.63 o 
   0  19   5        0.19        0.68     11.84 o 
   1  19   5        0.10       14.46     12.58 o 
   2  19   5       85.45      135.05     12.22 o 
   3  19   5        2.48       12.00     13.43 o 
   4  19   5       71.48       86.81     11.07 o 
  -7  20   5       12.97       -9.00     14.38 o 
  -6  20   5        9.55       15.15     13.21 o 
  -5  20   5       11.33       16.32      9.93 o 
  -4  20   5        7.14       -3.09     13.40 o 
  -3  20   5       40.66       20.73     15.94 o 
  -2  20   5       21.55       37.13      9.79 o 
  -1  20   5       43.34       46.89     10.14 o 
   0  20   5       30.83       31.80      9.46 o 
   1  20   5        6.52      -14.08     14.46 o 
   2  20   5        0.01       12.91     13.37 o 
   3  20   5        0.04       18.29     13.26 o 
  -6  21   5        0.37        4.21     14.46 o 
  -5  21   5       48.52       56.98     10.94 o 
  -4  21   5       12.43       -5.63     13.78 o 
  -3  21   5      125.07      132.83     11.70 o 
  -2  21   5        5.44       16.79     13.07 o 
  -1  21   5       35.98       41.37      9.79 o 
   0  21   5       17.23        6.43     13.97 o 
   1  21   5       27.52       51.16     10.03 o 
 -14   0   6       86.49       75.63     11.43 o 
 -13   0   6        7.78       11.89     11.89 o 
 -12   0   6       28.29       39.16      9.16 o 
 -11   0   6       21.09       28.08      8.61 o 
 -10   0   6       29.63       26.03      8.64 o 
  -9   0   6       10.84        2.27     10.91 o 
  -8   0   6      138.27      134.36      9.84 o 
  -7   0   6       24.60       15.23     10.83 o 
  -6   0   6      662.77      673.59     23.32 o 
  -5   0   6      813.90      852.14     24.25 o 
  -4   0   6       17.54       20.70      7.36 o 
  -3   0   6      373.19      361.45     17.25 o 
  -2   0   6       76.54       72.05      8.07 o 
  -1   0   6      307.42      327.54     16.30 o 
   0   0   6      428.86      413.32     18.43 o 
   1   0   6      127.08      133.71      9.21 o 
   2   0   6        0.31        7.19     10.39 o 
   3   0   6      391.41      399.34     19.63 o 
   4   0   6      102.97      134.09      9.79 o 
   5   0   6      942.95      906.56     28.55 o 
   6   0   6      116.66       91.79     10.50 o 
   7   0   6       74.11      102.75     10.55 o 
   8   0   6       27.36       34.89      9.62 o 
   9   0   6        2.54      -12.93     12.93 o 
 -14   1   6       15.73        5.61     14.00 o 
 -13   1   6       75.31       85.80     10.88 o 
 -12   1   6       42.02       41.67      9.52 o 
 -11   1   6       43.49       45.58      9.05 o 
 -10   1   6       25.26       12.99     11.07 o 
  -9   1   6       23.19       14.98      8.26 o 
  -8   1   6        4.64        2.93     10.14 o 
  -7   1   6        0.35       -1.04     10.17 o 
  -6   1   6      301.62      299.57     18.24 o 
  -5   1   6      394.48      397.70     18.32 o 
  -4   1   6       12.88       20.51      7.55 o 
  -3   1   6       58.71       62.70      8.07 o 
  -2   1   6      270.27      268.23     16.27 o 
  -1   1   6        2.78      -10.12     10.83 o 
   0   1   6      181.34      189.35     15.07 o 
   1   1   6        5.65      -10.61     10.61 o 
   2   1   6       41.82       45.94      8.20 o 
   3   1   6       24.50       14.87      8.48 o 
   4   1   6       39.10       47.22      8.83 o 
   5   1   6        1.60      -12.91     12.91 o 
   6   1   6       34.01       58.98      8.70 o 
   7   1   6        2.61       -9.43     12.47 o 
   8   1   6        0.86       13.97      8.56 o 
   9   1   6        0.88        5.82     12.50 o 
 -14   2   6        1.67       13.56     13.73 o 
 -13   2   6        7.61       -1.56     13.89 o 
 -12   2   6       60.90       60.78      9.68 o 
 -11   2   6        3.18        4.76     12.58 o 
 -10   2   6        9.80        7.00     11.76 o 
  -9   2   6        5.29       -2.27     11.21 o 
  -8   2   6        1.73        7.98     10.06 o 
  -7   2   6      218.67      226.86     15.20 o 
  -6   2   6      992.79      983.25     27.78 o 
  -5   2   6       65.32       66.63      8.70 o 
  -4   2   6      552.88      556.62     20.62 o 
  -3   2   6      286.07      265.28     16.05 o 
  -2   2   6      316.31      303.04     17.09 o 
  -1   2   6      108.85      110.03      9.05 o 
   0   2   6       66.81       72.10      8.53 o 
   1   2   6       17.93       -1.01     10.77 o 
   2   2   6       42.67       35.19      7.98 o 
   3   2   6       58.71       66.44      8.86 o 
   4   2   6       13.70       -3.14     12.36 o 
   5   2   6       97.10       83.81     10.50 o 
   6   2   6       79.40       65.68     10.09 o 
   7   2   6       18.54       23.10      9.62 o 
   8   2   6        1.01      -13.86     13.86 o 
   9   2   6       14.45       15.80     13.34 o 
 -14   3   6        9.07       18.40      9.41 o 
 -13   3   6        0.59       -8.31     12.36 o 
 -12   3   6        5.13       12.00     12.47 o 
 -11   3   6       55.15       66.36      9.54 o 
 -10   3   6        0.16       -2.46     12.47 o 
  -9   3   6        6.08      -10.72     11.46 o 
  -8   3   6       16.95       24.09      7.74 o 
  -7   3   6       22.30       23.65      7.66 o 
  -6   3   6      610.20      590.88     21.85 o 
  -5   3   6        1.68       10.39     10.28 o 
  -4   3   6        5.12       13.34     10.03 o 
  -3   3   6      126.49      137.67     12.58 o 
  -2   3   6       29.43       36.23      7.55 o 
  -1   3   6       47.81       46.46      8.31 o 
   0   3   6       57.30       57.20      8.45 o 
   1   3   6        0.01       -4.29     10.45 o 
   2   3   6       39.31       32.59      8.50 o 
   3   3   6       22.06       35.08      8.59 o 
   4   3   6        0.51       13.89      8.28 o 
   5   3   6        9.99       -0.11     12.44 o 
   6   3   6       13.79       14.33      8.94 o 
   7   3   6        0.82        9.57     13.15 o 
   8   3   6       19.66       36.75      9.52 o 
   9   3   6        1.01       -4.16     13.86 o 
 -14   4   6       10.77        0.79     14.77 o 
 -13   4   6       13.60       15.61      9.43 o 
 -12   4   6       71.42       77.24     10.34 o 
 -11   4   6       23.71       26.22      8.91 o 
 -10   4   6      228.58      252.24     17.77 o 
  -9   4   6       11.11       19.11      7.96 o 
  -8   4   6        5.80        2.32     10.66 o 
  -7   4   6       51.87       48.34      8.28 o 
  -6   4   6        0.12        4.37     11.37 o 
  -5   4   6        1.25       10.47     10.01 o 
  -4   4   6       33.73       21.22      7.30 o 
  -3   4   6       13.14       13.37     10.25 o 
  -2   4   6        5.98       -3.09     10.80 o 
  -1   4   6      231.82      249.75     16.68 o 
   0   4   6       54.24       50.58      8.39 o 
   1   4   6      104.54       92.17      9.21 o 
   2   4   6        0.98        4.62     10.01 o 
   3   4   6        5.80       15.31      7.44 o 
   4   4   6        0.41      -11.81     11.81 o 
   5   4   6        2.24        4.73     11.46 o 
   6   4   6       13.29       -1.34     13.23 o 
   7   4   6      133.36      141.36     12.14 o 
   8   4   6        2.67       31.64      8.80 o 
 -14   5   6        3.81        8.07     13.15 o 
 -13   5   6       56.04       63.87     10.66 o 
 -12   5   6       25.96       18.62     13.26 o 
 -11   5   6       54.77       48.94      9.13 o 
 -10   5   6        4.65       15.48     11.70 o 
  -9   5   6        0.48        7.36     10.42 o 
  -8   5   6       39.69       52.77      8.45 o 
  -7   5   6       80.12       84.79      9.43 o 
  -6   5   6        0.88       -1.09      9.82 o 
  -5   5   6      134.64      155.50     13.56 o 
  -4   5   6       23.33        5.71     11.07 o 
  -3   5   6        0.06       -1.09      9.57 o 
  -2   5   6       28.11       15.67     11.05 o 
  -1   5   6       49.15       58.84      8.23 o 
   0   5   6       61.43       44.27      8.97 o 
   1   5   6       78.51       78.15      8.42 o 
   2   5   6       14.74        8.12     10.94 o 
   3   5   6       85.21      132.48     13.12 o 
   4   5   6        5.81        8.94     12.28 o 
   5   5   6       42.79       49.87      9.19 o 
   6   5   6        2.35       22.28      8.37 o 
   7   5   6       21.27       29.20      9.38 o 
   8   5   6       42.76       83.29     10.72 o 
 -14   6   6       14.13        8.34     14.98 o 
 -13   6   6        0.00       10.83     13.18 o 
 -12   6   6        4.62        5.17     12.52 o 
 -11   6   6       18.74       17.36     12.99 o 
 -10   6   6       15.54        1.86     11.95 o 
  -9   6   6        0.21      -12.19     12.19 o 
  -8   6   6       14.43       10.83     11.02 o 
  -7   6   6      217.30      222.98     16.13 o 
  -6   6   6       54.98       58.71      8.45 o 
  -5   6   6      381.85      377.11     19.39 o 
  -4   6   6       89.40       85.58      9.30 o 
  -3   6   6        2.46      -10.47     10.47 o 
  -2   6   6       95.40       95.78      8.70 o 
  -1   6   6       45.80       42.79      7.77 o 
   0   6   6      232.90      209.86     16.27 o 
   1   6   6      275.91      252.49     16.87 o 
   2   6   6      128.89      106.31     10.23 o 
   3   6   6       22.08       31.61      7.90 o 
   4   6   6       22.82        7.74     12.91 o 
   5   6   6       30.11       51.57      9.35 o 
   6   6   6        3.92        3.53     12.28 o 
   7   6   6       46.81       62.01     10.47 o 
   8   6   6        6.46       -5.63     12.91 o 
 -14   7   6       10.66       10.83     14.44 o 
 -13   7   6        3.60       -4.05     13.34 o 
 -12   7   6        6.15        0.74     12.85 o 
 -11   7   6       37.94       15.50     14.33 o 
 -10   7   6        1.53       -3.28     11.89 o 
  -9   7   6        7.34       -1.20     11.70 o 
  -8   7   6      101.05      103.74      9.76 o 
  -7   7   6        3.48       12.25      8.01 o 
  -6   7   6       14.30       14.82      9.98 o 
  -5   7   6       77.02       67.24      9.13 o 
  -4   7   6        8.75       13.97      7.60 o 
  -3   7   6      192.82      197.25     14.27 o 
  -2   7   6      113.96      120.25      9.49 o 
  -1   7   6      292.20      286.42     17.36 o 
   0   7   6        5.78       -4.98     10.83 o 
   1   7   6        2.11        3.47     10.64 o 
   2   7   6       48.28       66.44      8.80 o 
   3   7   6       55.93       55.29      9.41 o 
   4   7   6        0.24       -0.74     10.99 o 
   5   7   6        0.21       16.13      8.07 o 
   6   7   6        6.05       11.70     12.55 o 
   7   7   6        3.50       -3.86     13.37 o 
   8   7   6        6.69      -10.75     14.68 o 
 -13   8   6        9.53        5.63     13.40 o 
 -12   8   6       23.54       18.73     13.97 o 
 -11   8   6       88.56       84.95     11.24 o 
 -10   8   6        1.99      -11.62     12.80 o 
  -9   8   6        8.43       -0.68     11.10 o 
  -8   8   6        3.73       -5.66     11.76 o 
  -7   8   6       15.32       26.74      8.15 o 
  -6   8   6      118.45      125.48      9.87 o 
  -5   8   6        5.54       -0.52     11.81 o 
  -4   8   6      102.14      110.82     10.09 o 
  -3   8   6       14.76       15.59      7.74 o 
  -2   8   6        2.46        4.37     10.66 o 
  -1   8   6       54.00       55.67      9.30 o 
   0   8   6       24.13       35.85      8.31 o 
   1   8   6        0.06      -10.23     11.76 o 
   2   8   6       18.86       16.54     12.00 o 
   3   8   6       48.55       53.40      9.19 o 
   4   8   6        0.66       10.09     11.98 o 
   5   8   6       14.16       23.19      9.02 o 
   6   8   6       10.58       11.87     11.13 o 
   7   8   6        5.51      -10.25     13.29 o 
   8   8   6        0.62        0.05     13.62 o 
 -13   9   6       17.18      -14.14     14.14 o 
 -12   9   6        0.46       10.75     12.52 o 
 -11   9   6        1.45       16.82     11.68 o 
 -10   9   6        5.83       -1.34     12.22 o 
  -9   9   6       15.24       13.32     11.05 o 
  -8   9   6        9.26       14.05      8.15 o 
  -7   9   6       35.41        5.47     12.66 o 
  -6   9   6       16.07       10.28      8.78 o 
  -5   9   6      227.97      256.83     17.44 o 
  -4   9   6      112.19      128.73      9.82 o 
  -3   9   6       39.77       34.21      8.34 o 
  -2   9   6       14.36       14.68      7.27 o 
  -1   9   6       47.81       12.80     12.80 o 
   0   9   6      260.62      252.62     17.58 o 
   1   9   6       13.02       -2.43     12.14 o 
   2   9   6        5.15        1.37     12.06 o 
   3   9   6        0.32        1.18     12.96 o 
   4   9   6       88.55       90.59     10.06 o 
   5   9   6       21.46       39.07      8.83 o 
   6   9   6        1.26        6.15     12.44 o 
   7   9   6       12.37       19.99      9.38 o 
 -13  10   6       25.61       14.14     10.12 o 
 -12  10   6       12.42       34.04      9.46 o 
 -11  10   6       87.62       83.45     11.54 o 
 -10  10   6       18.80       -4.32     13.37 o 
  -9  10   6       24.17        8.78     13.15 o 
  -8  10   6       42.03       33.88      9.73 o 
  -7  10   6       30.22       31.34      8.67 o 
  -6  10   6       22.84       31.01      8.20 o 
  -5  10   6      177.16      187.68     11.68 o 
  -4  10   6      165.27      174.28     15.67 o 
  -3  10   6        4.97        0.49     11.05 o 
  -2  10   6       37.16       40.82      8.42 o 
  -1  10   6      108.88      129.50      9.98 o 
   0  10   6        0.05        7.93      7.98 o 
   1  10   6        9.86        5.11     11.59 o 
   2  10   6       43.08       51.02      9.00 o 
   3  10   6       23.78       13.10      8.64 o 
   4  10   6        5.94       21.05      8.50 o 
   5  10   6        5.42       -5.82     12.55 o 
   6  10   6        1.41       16.98     13.18 o 
   7  10   6       39.43       27.62     10.39 o 
 -12  11   6       20.61       34.92     10.20 o 
 -11  11   6       28.92       19.93     14.41 o 
 -10  11   6       18.83       19.39      9.60 o 
  -9  11   6       76.20       74.45     10.31 o 
  -8  11   6       45.49       53.13      9.57 o 
  -7  11   6        2.34       11.68     11.37 o 
  -6  11   6       51.80       52.96      9.24 o 
  -5  11   6        0.02       11.13     11.29 o 
  -4  11   6      292.68      271.71     18.07 o 
  -3  11   6       21.40        8.86      8.45 o 
  -2  11   6      320.96      307.75     18.35 o 
  -1  11   6      344.13      312.09     19.22 o 
   0  11   6       43.64       22.78      8.91 o 
   1  11   6       31.13        3.23     13.02 o 
   2  11   6       90.99      105.79     10.39 o 
   3  11   6        3.72       -0.79      8.56 o 
   4  11   6       16.08        7.82     12.06 o 
   5  11   6        1.46       -3.88     12.66 o 
   6  11   6        4.17      -14.27     14.27 o 
   7  11   6        3.42       -5.77     13.32 o 
 -12  12   6       12.37        9.16     14.05 o 
 -11  12   6       75.41      101.72     11.73 o 
 -10  12   6       29.07       26.14      9.60 o 
  -9  12   6       22.87       25.76      9.57 o 
  -8  12   6        0.80       -6.12     12.17 o 
  -7  12   6       16.48       24.14      8.37 o 
  -6  12   6        4.99        5.14      8.23 o 
  -5  12   6      126.58      128.32     10.64 o 
  -4  12   6       37.03       43.78      9.00 o 
  -3  12   6        0.34       10.77     10.80 o 
  -2  12   6      187.59      223.28     17.23 o 
  -1  12   6       18.21       28.74      8.20 o 
   0  12   6      125.86      159.77     15.01 o 
   1  12   6      111.91       89.85     10.80 o 
   2  12   6        1.27        4.40      8.61 o 
   3  12   6       20.86        7.82     12.03 o 
   4  12   6        3.10       -8.86     12.93 o 
   5  12   6        2.62        4.62     11.95 o 
   6  12   6        0.19       13.73     12.69 o 
 -11  13   6       19.66        6.43     13.97 o 
 -10  13   6       92.83       84.74     11.59 o 
  -9  13   6       16.02        8.89     12.82 o 
  -8  13   6        4.75        7.79     13.07 o 
  -7  13   6       33.19       46.54      9.21 o 
  -6  13   6       14.23       14.19     12.33 o 
  -5  13   6       29.37       22.61      8.80 o 
  -4  13   6       38.82       49.76      8.89 o 
  -3  13   6        3.49       -2.68     12.44 o 
  -2  13   6        1.59        4.48     11.37 o 
  -1  13   6       47.97       58.92      9.62 o 
   0  13   6       37.33       18.81     13.23 o 
   1  13   6       11.79       20.86      8.83 o 
   2  13   6        5.34        8.48     11.87 o 
   3  13   6       28.74       40.66      9.54 o 
   4  13   6       39.98       55.94      9.79 o 
   5  13   6        0.70       -0.74     12.85 o 
   6  13   6       32.87       41.18     10.83 o 
 -11  14   6        6.26        1.72     13.94 o 
 -10  14   6      181.71      203.16     19.50 o 
  -9  14   6        6.89        9.21     12.82 o 
  -8  14   6        0.25        9.60     12.66 o 
  -7  14   6       30.07       33.63      8.72 o 
  -6  14   6        9.87        7.74     12.33 o 
  -5  14   6        5.33       -2.19     12.55 o 
  -4  14   6        3.46        4.02     12.36 o 
  -3  14   6       76.50       67.67      9.65 o 
  -2  14   6      169.74      179.70     16.46 o 
  -1  14   6       94.84       95.10     10.72 o 
   0  14   6       87.61       96.36     10.61 o 
   1  14   6      207.92      212.43     18.24 o 
   2  14   6        0.01        5.17     11.76 o 
   3  14   6       13.92       18.02     12.82 o 
   4  14   6        0.52      -13.97     13.97 o 
   5  14   6        0.44        3.17     12.44 o 
 -10  15   6        2.98       -3.39     14.52 o 
  -9  15   6       14.20      -14.03     15.18 o 
  -8  15   6       17.41      -10.61     13.43 o 
  -7  15   6       27.81       13.34     14.66 o 
  -6  15   6        8.40        8.07     12.00 o 
  -5  15   6        1.39        8.50     11.46 o 
  -4  15   6        0.20      -12.22     12.22 o 
  -3  15   6       33.39       47.74      9.21 o 
  -2  15   6        4.05       -5.63     12.99 o 
  -1  15   6       71.17       66.36     10.12 o 
   0  15   6       39.02       39.87     10.12 o 
   1  15   6        6.36        8.83     13.37 o 
   2  15   6        4.38       -4.40     13.45 o 
   3  15   6       18.16        0.71     14.71 o 
   4  15   6        5.11       17.72     12.77 o 
  -9  16   6        1.18       16.24     12.69 o 
  -8  16   6       14.17      -15.01     15.01 o 
  -7  16   6        6.82       19.96     14.00 o 
  -6  16   6       37.18       57.04      9.68 o 
  -5  16   6       79.53       78.04     11.21 o 
  -4  16   6        0.60      -12.39     12.93 o 
  -3  16   6      107.45      130.92     11.35 o 
  -2  16   6       49.12       51.92      9.82 o 
  -1  16   6      191.47      185.66     18.32 o 
   0  16   6        0.63        4.43     13.45 o 
   1  16   6      282.82      344.74     21.41 o 
   2  16   6        5.82      -14.77     14.77 o 
   3  16   6        0.76       17.75     12.28 o 
  -8  17   6       43.34       47.28     10.42 o 
  -7  17   6       84.13      110.36     11.70 o 
  -6  17   6      104.84      104.07     11.29 o 
  -5  17   6        4.32        3.06     13.26 o 
  -4  17   6       19.91       20.59     13.86 o 
  -3  17   6       16.50       25.13      9.84 o 
  -2  17   6        3.80       -0.71     11.29 o 
  -1  17   6       18.42       32.95      9.98 o 
   0  17   6        1.41       14.66     15.80 o 
   1  17   6       29.39       50.31     10.25 o 
   2  17   6        7.72       23.02     10.01 o 
  -7  18   6       39.11       60.76     10.39 o 
  -6  18   6      100.79      106.39     12.74 o 
  -5  18   6        5.52       20.81     14.00 o 
  -4  18   6       16.25        9.60     13.53 o 
  -3  18   6       18.91       29.23      9.60 o 
  -2  18   6       24.40       45.09     10.25 o 
  -1  18   6       13.25       19.14     14.44 o 
   0  18   6       42.58       74.92     11.16 o 
   1  18   6       60.58       83.81     11.32 o 
  -5  19   6       11.78       14.98     13.15 o 
  -4  19   6       51.67       56.00     10.83 o 
  -3  19   6        2.68       -3.39     13.21 o 
  -2  19   6       59.61       82.55     10.50 o 
  -1  19   6        6.75       -5.71     14.27 o 
 -13   1   7       11.73       18.65     10.20 o 
 -12   1   7       38.26       59.96     10.69 o 
 -11   1   7        0.87        4.43     12.03 o 
 -10   1   7       35.72       52.17      9.93 o 
  -9   1   7       19.36       27.40      8.72 o 
  -8   1   7        6.68        3.04      8.89 o 
  -7   1   7      101.78       99.45     11.16 o 
  -6   1   7      169.83      201.27     16.11 o 
  -5   1   7       42.37       46.95      8.75 o 
  -4   1   7      153.74      154.13     10.64 o 
  -3   1   7      119.93      138.60     10.31 o 
  -2   1   7      153.63      130.18     10.88 o 
  -1   1   7        0.03       12.39     10.86 o 
   0   1   7       12.17       21.41      8.20 o 
   1   1   7        0.65      -12.25     12.25 o 
   2   1   7       61.02       67.10      9.76 o 
   3   1   7        5.02      -12.44     12.44 o 
   4   1   7       19.16       22.07     14.77 o 
   5   1   7        0.45      -12.33     14.19 o 
   6   1   7        8.04        3.99     14.85 o 
 -13   2   7        4.87      -14.60     14.60 o 
 -12   2   7        0.00      -11.70     12.41 o 
 -11   2   7       74.44       81.43     10.20 o 
 -10   2   7       29.02       12.85     14.63 o 
  -9   2   7       40.77       31.96      9.65 o 
  -8   2   7      146.78      128.21     11.57 o 
  -7   2   7      106.16      103.33     11.70 o 
  -6   2   7      400.28      377.01     22.01 o 
  -5   2   7       93.87       60.81     10.20 o 
  -4   2   7       11.33       15.01      8.78 o 
  -3   2   7        4.75        2.11      8.28 o 
  -2   2   7       38.28       48.51      8.72 o 
  -1   2   7        5.06       -5.50     13.15 o 
   0   2   7       19.90        1.91     11.78 o 
   1   2   7      103.86      100.90     10.28 o 
   2   2   7        1.20        2.68     11.62 o 
   3   2   7      114.68      135.43     10.77 o 
   4   2   7        1.06       -6.64     12.33 o 
   5   2   7      147.50      179.51     17.85 o 
   6   2   7       36.06       51.60     10.25 o 
 -13   3   7        0.97      -15.15     15.15 o 
 -12   3   7       10.91       19.47      9.57 o 
 -11   3   7        7.85       -4.40     13.70 o 
 -10   3   7       30.47       15.04     14.00 o 
  -9   3   7       88.43       78.23     11.02 o 
  -8   3   7      101.64       80.17     11.32 o 
  -7   3   7      357.89      342.17     21.19 o 
  -6   3   7      281.35      288.71     18.46 o 
  -5   3   7       38.38       36.50      8.72 o 
  -4   3   7       64.04       68.77      9.79 o 
  -3   3   7        4.84        8.01     11.27 o 
  -2   3   7        0.30       -0.11     11.24 o 
  -1   3   7      109.90       96.68     10.03 o 
   0   3   7       12.47       -8.39     12.91 o 
   1   3   7        3.15       -3.20     12.36 o 
   2   3   7        0.66        8.86     11.76 o 
   3   3   7        8.68       -0.77     13.59 o 
   4   3   7      170.15      199.03     18.51 o 
   5   3   7        5.62       11.62     13.56 o 
   6   3   7        4.59       -2.57     14.11 o 
 -12   4   7        2.32       -1.53     13.62 o 
 -11   4   7        0.47       -8.31     12.25 o 
 -10   4   7        0.18      -13.56     13.56 o 
  -9   4   7      119.45      112.46     12.09 o 
  -8   4   7       44.83       41.59      9.65 o 
  -7   4   7        2.50      -13.48     13.48 o 
  -6   4   7       12.90       14.77     11.76 o 
  -5   4   7       53.16       40.49      8.83 o 
  -4   4   7        7.16        6.15     11.24 o 
  -3   4   7        0.41      -11.37     11.37 o 
  -2   4   7       70.86       78.45      9.73 o 
  -1   4   7       81.35       85.20      9.93 o 
   0   4   7       79.82       84.24      9.73 o 
   1   4   7       11.01       25.78      8.67 o 
   2   4   7        6.38        0.11     11.84 o 
   3   4   7        1.25      -12.47     12.47 o 
   4   4   7       24.91        8.91     15.12 o 
   5   4   7        2.96        6.21     12.93 o 
   6   4   7        0.01       -1.56     12.03 o 
 -12   5   7        1.46        5.63     13.12 o 
 -11   5   7       76.18       98.02     10.25 o 
 -10   5   7        1.02       -1.48     12.85 o 
  -9   5   7       63.92       48.15     10.47 o 
  -8   5   7        0.85       -6.89     12.80 o 
  -7   5   7        9.45        0.05     12.82 o 
  -6   5   7      185.32      172.84     12.00 o 
  -5   5   7       38.10       42.22      9.00 o 
  -4   5   7       55.91       46.35      9.43 o 
  -3   5   7       17.64        9.54     11.57 o 
  -2   5   7       62.23       61.55      8.91 o 
  -1   5   7       28.90       18.40      8.75 o 
   0   5   7       96.70       94.36     10.96 o 
   1   5   7       99.35      109.26     10.45 o 
   2   5   7       96.25      109.43     10.80 o 
   3   5   7       18.50       20.78      8.89 o 
   4   5   7       28.80       37.54      9.46 o 
   5   5   7        9.25       -9.38     13.97 o 
   6   5   7       30.82       51.16     10.61 o 
 -12   6   7       39.92       49.65     10.66 o 
 -11   6   7       45.62       57.91     11.07 o 
 -10   6   7        4.83        5.17     13.32 o 
  -9   6   7       24.57       15.01     12.74 o 
  -8   6   7       38.07       12.61     13.48 o 
  -7   6   7      108.61       85.67     10.69 o 
  -6   6   7       13.70        6.40      9.00 o 
  -5   6   7        0.31        4.48     11.92 o 
  -4   6   7        5.17       11.59     12.33 o 
  -3   6   7        0.15       10.28     10.99 o 
  -2   6   7        8.23       17.75      7.85 o 
  -1   6   7        5.25       13.02      8.15 o 
   0   6   7        0.07        0.05     11.68 o 
   1   6   7       94.01      115.55     11.35 o 
   2   6   7        0.21       14.87     12.44 o 
   3   6   7        2.86       -8.01     13.48 o 
   4   6   7        4.36        3.12     13.07 o 
   5   6   7       16.61       31.23      9.76 o 
 -12   7   7        0.36       -5.71     13.40 o 
 -11   7   7        0.62        4.05     12.33 o 
 -10   7   7       12.46       22.42      8.97 o 
  -9   7   7        0.54       -2.13     11.89 o 
  -8   7   7       58.87       42.66     10.72 o 
  -7   7   7       93.72       71.26     10.83 o 
  -6   7   7       14.35       12.74     12.33 o 
  -5   7   7        5.53       12.66     11.68 o 
  -4   7   7       10.77       16.95      8.01 o 
  -3   7   7        0.20       17.28      7.49 o 
  -2   7   7       82.18      108.41     10.03 o 
  -1   7   7        0.11        0.05     12.11 o 
   0   7   7       21.22       14.90     12.66 o 
   1   7   7       64.36       60.05     10.28 o 
   2   7   7       13.42       32.65      8.78 o 
   3   7   7        3.16       14.14     12.69 o 
   4   7   7       27.07       42.68     10.14 o 
   5   7   7       25.17       21.85     15.34 o 
 -11   8   7        0.00       12.82     13.43 o 
 -10   8   7       34.38       37.35     10.06 o 
  -9   8   7        1.08        7.05      9.05 o 
  -8   8   7       64.72       64.94     10.72 o 
  -7   8   7      141.83      132.89     11.62 o 
  -6   8   7       95.75       85.83     10.50 o 
  -5   8   7       10.09        4.05     11.92 o 
  -4   8   7       11.43        3.39     11.89 o 
  -3   8   7       18.17       22.78      8.97 o 
  -2   8   7        7.64       12.09     12.85 o 
  -1   8   7      159.89      174.72     16.57 o 
   0   8   7        4.62        9.82     12.85 o 
   1   8   7        3.75       14.22     11.59 o 
   2   8   7        2.14       10.66      8.72 o 
   3   8   7       23.01       22.50      9.87 o 
   4   8   7        2.21      -11.73     13.73 o 
   5   8   7       13.29       21.90      9.68 o 
 -11   9   7       17.00        1.53     13.48 o 
 -10   9   7        0.08       -8.75     13.62 o 
  -9   9   7        0.74        5.39     12.58 o 
  -8   9   7        7.37       14.71     11.81 o 
  -7   9   7        5.89       -2.90     12.28 o 
  -6   9   7       28.14       33.25      8.50 o 
  -5   9   7       23.05       12.30     12.77 o 
  -4   9   7       73.07       70.71      9.82 o 
  -3   9   7        0.30      -11.68     12.77 o 
  -2   9   7        1.22        0.57     11.68 o 
  -1   9   7        8.88       13.26      8.78 o 
   0   9   7        2.04      -13.51     13.51 o 
   1   9   7        7.67        3.75     12.77 o 
   2   9   7        8.18       17.14     13.32 o 
   3   9   7       22.04       12.39     14.14 o 
   4   9   7        0.53      -14.38     14.38 o 
 -11  10   7        1.35       -5.00     13.37 o 
 -10  10   7        1.68       11.62      9.41 o 
  -9  10   7        0.04       -1.56     12.36 o 
  -8  10   7       34.40       35.55     10.09 o 
  -7  10   7       13.19       14.66     12.44 o 
  -6  10   7        0.12       12.82     12.52 o 
  -5  10   7       18.77       13.75      9.00 o 
  -4  10   7       98.30       92.50     10.66 o 
  -3  10   7       12.83       -1.34     12.77 o 
  -2  10   7       14.72       -0.71     12.99 o 
  -1  10   7        0.40       -7.16     12.85 o 
   0  10   7        8.70      -12.91     13.84 o 
   1  10   7        2.57       11.87     13.43 o 
   2  10   7        7.69       -1.48     13.04 o 
   3  10   7       17.37       10.36     13.29 o 
   4  10   7        9.06        7.49     14.41 o 
 -10  11   7       16.05      -15.04     15.04 o 
  -9  11   7        5.40        4.84     13.26 o 
  -8  11   7        7.69       14.57     12.36 o 
  -7  11   7       20.69       19.41     13.15 o 
  -6  11   7       60.57       68.69     10.45 o 
  -5  11   7        0.20       -4.24     12.52 o 
  -4  11   7       24.14       29.34      9.79 o 
  -3  11   7       16.09       21.85      8.75 o 
  -2  11   7       70.70       63.74     10.25 o 
  -1  11   7       12.44       10.28     13.04 o 
   0  11   7       26.00       18.57     10.09 o 
   1  11   7        8.38        6.89     13.48 o 
   2  11   7        0.51       -2.41     12.50 o 
   3  11   7       33.57       37.57     10.77 o 
  -9  12   7        4.48        6.43     12.30 o 
  -8  12   7       30.30       27.43     10.14 o 
  -7  12   7       35.83       19.19     13.86 o 
  -6  12   7       94.10       96.00     10.66 o 
  -5  12   7       32.51       18.16     10.03 o 
  -4  12   7        0.17       11.81     12.36 o 
  -3  12   7       52.83       28.41      9.68 o 
  -2  12   7        0.34       14.08     12.33 o 
  -1  12   7       88.83      101.91     10.80 o 
   0  12   7       85.85       96.14     11.32 o 
   1  12   7        4.06      -13.56     13.56 o 
   2  12   7        5.34        6.40     13.92 o 
   3  12   7       59.72       84.85     11.68 o 
  -9  13   7        0.00      -12.41     13.59 o 
  -8  13   7       35.05       39.95     10.28 o 
  -7  13   7        0.91        1.70     13.02 o 
  -6  13   7        1.01       -5.47     12.44 o 
  -5  13   7        0.12        3.12     12.25 o 
  -4  13   7        5.03       -0.71     13.26 o 
  -3  13   7       65.75       86.60     10.36 o 
  -2  13   7       27.86       33.63      9.79 o 
  -1  13   7       13.34       43.56      9.11 o 
   0  13   7        0.85       14.79     13.21 o 
   1  13   7       42.41       42.05     10.31 o 
   2  13   7       33.29       36.72     10.83 o 
  -8  14   7        7.56      -14.05     14.55 o 
  -7  14   7       17.63       35.68     10.09 o 
  -6  14   7       16.00        6.45     14.14 o 
  -5  14   7        0.96      -13.48     13.48 o 
  -4  14   7       17.37       23.46      9.11 o 
  -3  14   7        9.52       -9.46     13.70 o 
  -2  14   7        1.06      -12.71     13.81 o 
  -1  14   7        4.89       -2.32     13.12 o 
   0  14   7        0.61        0.00     12.80 o 
   1  14   7       12.14       30.98      9.90 o 
  -6  15   7       18.91       29.72      9.60 o 
  -5  15   7        0.56      -14.05     14.05 o 
  -4  15   7       30.29       18.10     10.83 o 
  -3  15   7        5.55       12.11     13.62 o 
  -2  15   7       59.83       54.66      9.95 o 
  -1  15   7       62.10       69.48     10.72 o 
   0  15   7       34.76       49.52     10.80 o 
 -10   0   8      215.33      222.27     14.74 o 
  -9   0   8       44.63       70.49     11.21 o 
  -8   0   8       73.60       75.14     12.41 o 
  -7   0   8       17.22       25.13      9.87 o 
  -6   0   8        2.20       -7.52     13.21 o 
  -5   0   8       82.89       74.51     10.61 o 
  -4   0   8       27.41       21.71      9.30 o 
  -3   0   8        2.68      -14.14     14.14 o 
  -2   0   8       80.36       63.41     10.86 o 
  -1   0   8        0.41        5.17     12.93 o 
   0   0   8       34.51       32.65      9.62 o 
   1   0   8        0.98       12.47     13.73 o 
   2   0   8       64.92       57.04     10.86 o 
 -10   1   8        0.02       -8.89     15.34 o 
  -9   1   8       15.68        2.46     14.93 o 
  -8   1   8      429.41      426.50     24.23 o 
  -7   1   8       94.48      108.99     11.37 o 
  -6   1   8       27.51        6.67     13.12 o 
  -5   1   8        0.02       -2.21     12.74 o 
  -4   1   8       17.53       29.42      9.30 o 
  -3   1   8        5.30       14.00     12.77 o 
  -2   1   8        9.69       21.90      9.05 o 
  -1   1   8       10.48        2.16     12.71 o 
   0   1   8        3.75        2.35     12.96 o 
   1   1   8       22.82       41.62      9.49 o 
   2   1   8        3.14        1.56     13.07 o 
 -10   2   8       57.73       78.39     11.37 o 
  -9   2   8       50.72       21.66     15.83 o 
  -8   2   8        1.59      -15.39     15.39 o 
  -7   2   8       56.11       65.16     10.55 o 
  -6   2   8       29.13       23.54      9.79 o 
  -5   2   8        1.63       -4.46     12.71 o 
  -4   2   8       70.29       65.32     10.17 o 
  -3   2   8        0.00        3.69      8.67 o 
  -2   2   8       36.93       42.05      9.08 o 
  -1   2   8        1.69        5.93     13.15 o 
   0   2   8        4.02      -13.26     13.26 o 
   1   2   8       25.61       15.15     15.37 o 
   2   2   8       10.09       -5.74     13.34 o 
 -10   3   8       11.52        7.52     15.12 o 
  -9   3   8      172.10      151.04     13.23 o 
  -8   3   8       38.16       24.20     10.47 o 
  -7   3   8        7.40       28.74      8.67 o 
  -6   3   8       24.47       36.80      9.24 o 
  -5   3   8       19.10      -14.25     14.49 o 
  -4   3   8       27.44       36.01      9.54 o 
  -3   3   8        9.13        9.62     12.52 o 
  -2   3   8       35.65       44.92      9.93 o 
  -1   3   8        0.48      -12.85     13.18 o 
   0   3   8        1.46       -1.56     12.55 o 
   1   3   8       16.15       10.39     14.82 o 
   2   3   8        9.11       -2.57     13.81 o 
  -9   4   8        0.22        6.40     14.77 o 
  -8   4   8       54.68       14.33     15.67 o 
  -7   4   8       35.25       28.16     10.28 o 
  -6   4   8        6.22      -13.26     13.26 o 
  -5   4   8        0.33       -0.85     12.33 o 
  -4   4   8        0.04      -14.11     14.11 o 
  -3   4   8        0.06       -9.79     12.44 o 
  -2   4   8       35.29       37.30      9.82 o 
  -1   4   8        3.43       15.75      9.27 o 
   0   4   8        6.29       -0.85     14.03 o 
   1   4   8       76.40       79.65     11.46 o 
   2   4   8        0.17        3.42     13.62 o 
  -9   5   8      110.58      108.52     11.89 o 
  -8   5   8       17.45        0.87     14.60 o 
  -7   5   8       13.44       28.00      8.70 o 
  -6   5   8        0.78       -9.13     13.29 o 
  -5   5   8        0.30      -14.00     14.00 o 
  -4   5   8        5.47       -2.93     12.33 o 
  -3   5   8       54.25       50.86     10.28 o 
  -2   5   8        5.87        7.68     13.43 o 
  -1   5   8        9.00       -5.41     13.51 o 
   0   5   8        9.81       13.51      9.54 o 
   1   5   8        0.69      -13.43     13.43 o 
   2   5   8        1.88        4.21     13.78 o 
  -9   6   8        0.21       -6.56     13.04 o 
  -8   6   8        4.02       -7.25     15.20 o 
  -7   6   8       72.55       69.92     11.16 o 
  -6   6   8       16.86       12.36     14.33 o 
  -5   6   8        0.12      -15.09     15.09 o 
  -4   6   8        9.11        8.50     14.74 o 
  -3   6   8       10.07      -12.96     14.79 o 
  -2   6   8        0.00      -13.12     13.12 o 
  -1   6   8       45.28       48.48     10.36 o 
   0   6   8        0.41        4.84     13.40 o 
   1   6   8        2.07       10.94      8.75 o 
  -8   7   8       17.91       12.14     13.51 o 
  -7   7   8        0.33       -9.54     13.97 o 
  -6   7   8        0.18      -13.32     13.32 o 
  -5   7   8        0.02        9.32     11.78 o 
  -4   7   8       15.15       45.77      9.27 o 
  -3   7   8       19.29       26.41      9.41 o 
  -2   7   8       70.59       78.64     11.81 o 
  -1   7   8       17.74       16.73     10.01 o 
   0   7   8       13.43       12.88     14.38 o 
   1   7   8       21.51       20.75     10.64 o 
  -8   8   8       18.46       17.47     14.71 o 
  -7   8   8        1.12        2.38     13.29 o 
  -6   8   8        4.88        3.99     12.36 o 
  -5   8   8        1.43      -14.27     14.27 o 
  -4   8   8        5.18       12.74     13.21 o 
  -3   8   8       16.12       18.70      9.82 o 
  -2   8   8       68.69       63.38     10.88 o 
  -1   8   8        1.81       -8.07     13.02 o 
   0   8   8        2.47        0.93     13.37 o 
  -7   9   8       16.21        1.72     14.22 o 
  -6   9   8        0.34        7.68      9.27 o 
  -5   9   8        5.06       16.95      9.32 o 
  -4   9   8        4.81        6.43     13.26 o 
  -3   9   8        1.57        4.02     14.46 o 
  -2   9   8       11.20       22.67      9.60 o 
  -1   9   8        0.56      -11.37     14.16 o 
  -6  10   8        1.63       10.86      9.52 o 
  -5  10   8        1.36        9.16     13.18 o 
  -4  10   8       12.87        9.13     13.59 o 
  -3  10   8        4.71        5.88     14.08 o 
  -2  10   8       43.09       61.66     10.55 o 
                                                 
